# Supplementary material for: 2-[(5-Amino-3-methyl-1-phenyl-1H-pyrazol-4-yl)(4-chloro­phen­yl)meth­yl]malononitrile
Source: Acta Crystallogr Sect E Struct Rep Online. 2008 Apr 26;64(Pt 5):o908. doi: 10.1107/S1600536808011562 (PMC2961285; doi:10.1107/S1600536808011562)
Supplement: Supplementary file 2 [file e-64-0o908-Isup2.hkl]

# 
# h,k,l, Fc-squared, Fo-squared, sigma(Fo-squared) and status flag 
# 
data_I
_shelx_title ' I         Pbca         R = 0.04' 
_shelx_refln_list_code          4 
_shelx_F_calc_maximum      246.41 
_exptl_crystal_F_000      1504.00 
_reflns_d_resolution_high  0.7478 
 
loop_ 
 _symmetry_equiv_pos_as_xyz 
 'x, y, z' 
 '-x+1/2, -y, z+1/2' 
 'x+1/2, -y+1/2, -z' 
 '-x, y+1/2, -z+1/2' 
 '-x, -y, -z' 
 'x-1/2, y, -z-1/2' 
 '-x-1/2, y-1/2, z' 
 'x, -y-1/2, z-1/2' 
 
_cell_length_a    10.4700 
_cell_length_b    14.0482 
_cell_length_c    25.4090 
_cell_angle_alpha  90.000 
_cell_angle_beta   90.000 
_cell_angle_gamma  90.000 
 
_shelx_F_squared_multiplier     1.000 
 
loop_ 
 _refln_index_h 
 _refln_index_k 
 _refln_index_l 
 _refln_F_squared_calc 
 _refln_F_squared_meas 
 _refln_F_squared_sigma 
 _refln_observed_status 
   2   0   0    38460.52    37860.68   1337.77 o 
   4   0   0        1.49        2.80      6.77 o 
   6   0   0     8262.76     7839.34    113.38 o 
   8   0   0     4907.18     4831.37     74.90 o 
  10   0   0      254.28      279.66     24.18 o 
  12   0   0       57.99       50.62     20.02 o 
  14   0   0        0.40       10.73     14.80 o 
   2   1   0    60718.59    59858.60    716.94 o 
   4   1   0     6585.74     6678.31    110.65 o 
   6   1   0     4846.15     4868.90     47.15 o 
   8   1   0      492.35      442.49     10.82 o 
  10   1   0      153.27      127.85      7.62 o 
  12   1   0       51.67       62.78      8.25 o 
   0   2   0    20102.24    19256.56    449.52 o 
   2   2   0    44282.82    45202.95    434.25 o 
   4   2   0     4110.62     3989.96     40.59 o 
   6   2   0      567.49      590.71      9.09 o 
   8   2   0      499.57      489.56     11.32 o 
  10   2   0       15.41        9.91      5.83 o 
  12   2   0        3.17       -1.14      5.95 o 
   2   3   0    47195.59    48043.07    461.04 o 
   4   3   0     5506.87     5557.99     55.74 o 
   6   3   0       26.88       31.61      2.92 o 
   8   3   0        6.10       -3.86      3.86 o 
  10   3   0       88.55      112.08      7.06 o 
  12   3   0        0.23       -2.23      5.60 o 
   0   4   0     1872.07     1961.15     32.84 o 
   2   4   0      412.12      471.96     10.53 o 
   4   4   0     6053.56     6064.69     60.83 o 
   6   4   0      138.81      122.72      4.40 o 
   8   4   0      136.28      135.76      7.25 o 
  10   4   0      108.05      127.32      7.56 o 
  12   4   0       22.47       27.67      6.45 o 
   2   5   0     5205.24     5082.82     51.06 o 
   4   5   0     1029.82     1272.43     15.56 o 
   6   5   0       89.32      108.50      4.31 o 
   8   5   0       64.92       54.31      5.77 o 
  10   5   0       16.31       13.49      4.85 o 
  12   5   0        2.59        5.14      6.35 o 
   0   6   0     2698.16     2894.91     53.71 o 
   2   6   0     5504.27     5643.01     56.75 o 
   4   6   0      184.96      220.98      5.47 o 
   6   6   0       50.38       45.01      6.21 o 
   8   6   0      398.83      397.61     11.51 o 
  10   6   0       45.18       29.62      5.43 o 
  12   6   0        1.48        0.31      6.29 o 
   2   7   0     1831.76     1891.08     22.84 o 
   4   7   0        0.98       -0.67      3.79 o 
   6   7   0      663.69      700.27     11.32 o 
   8   7   0      507.00      512.73     13.14 o 
  10   7   0        0.88        4.71      7.77 o 
  12   7   0        1.56        0.28      6.63 o 
   0   8   0     2718.28     2491.63     38.74 o 
   2   8   0      566.47      558.90     10.48 o 
   4   8   0      607.86      576.87      9.66 o 
   6   8   0      191.01      163.36      6.55 o 
   8   8   0      137.92      122.65     11.75 o 
  10   8   0        8.25        4.40      6.75 o 
  12   8   0        0.98        1.65      7.83 o 
   2   9   0     1899.86     2003.49     23.34 o 
   4   9   0      168.67      181.61      5.92 o 
   6   9   0       90.22       92.84      5.68 o 
   8   9   0       92.92      130.96      9.41 o 
  10   9   0       12.73       15.68      9.25 o 
  12   9   0        0.41       17.17      8.39 o 
   0  10   0       82.86       65.15      5.24 o 
   2  10   0     2550.31     2536.04     28.95 o 
   4  10   0     4100.58     4142.04     44.94 o 
   6  10   0     1633.03     1487.74     29.52 o 
   8  10   0        0.44        4.54      7.58 o 
  10  10   0       22.97       21.16      9.75 o 
   2  11   0       11.66       20.88      3.96 o 
   4  11   0     5073.99     5348.61     81.19 o 
   6  11   0        1.96       -5.36      5.36 o 
   8  11   0        0.11        0.24      7.72 o 
  10  11   0        1.11       -9.23      9.23 o 
   0  12   0      321.82      354.16     17.07 o 
   2  12   0      216.58      199.37     10.13 o 
   4  12   0       66.44       58.43      6.95 o 
   6  12   0       96.81       65.26      8.07 o 
   8  12   0       18.25       26.73      9.90 o 
  10  12   0       21.07       13.51     18.47 o 
   2  13   0     1248.42     1327.29     27.85 o 
   4  13   0       41.41       55.16      9.14 o 
   6  13   0      169.20      174.67     19.96 o 
   8  13   0        7.55       10.96     13.82 o 
   0  14   0      499.86      483.62     29.20 o 
   2  14   0       27.18       29.14      7.04 o 
   4  14   0        0.83       -5.25      5.25 o 
   6  14   0       81.16       86.94     11.47 o 
   8  14   0       16.18      -10.44     13.25 o 
   2  15   0       95.99      104.42     13.02 o 
   4  15   0        0.03       -6.26      6.26 o 
   6  15   0       45.45       26.83     25.55 o 
   8  15   0        2.80       13.71     13.14 o 
   0  16   0        0.08       11.59     13.88 o 
   2  16   0        7.34        0.50      9.45 o 
   4  16   0       32.57       27.41     10.80 o 
   6  16   0       62.45       60.96     11.88 o 
   2  17   0       47.65       40.96     17.15 o 
   4  17   0        1.35      -10.22     10.22 o 
   0  18   0       56.64       41.18     18.53 o 
   2  18   0        1.16        0.75     18.04 o 
   4  18   0       11.85       15.14     16.00 o 
   1   1   1       47.82       53.49      2.17 o 
   2   1   1     2316.83     2242.57     22.18 o 
   3   1   1    11305.58    10364.31     81.20 o 
   4   1   1     1739.74     1701.88     17.53 o 
   5   1   1     1014.76     1083.81      9.16 o 
   6   1   1       79.15       80.16      3.37 o 
   7   1   1      852.13      858.29     14.53 o 
   8   1   1      221.03      202.01      5.37 o 
   9   1   1      339.65      332.13      7.08 o 
  10   1   1       24.79       20.68      4.04 o 
  11   1   1        8.81       -2.45      3.67 o 
  12   1   1       48.15       44.72      5.33 o 
  13   1   1        3.85       -4.62      4.62 o 
   0   2   1    14305.23    14044.77    165.40 o 
   1   2   1       25.79       34.31      1.09 o 
   2   2   1     3539.75     3251.25     23.05 o 
   3   2   1        0.05        0.60      1.09 o 
   4   2   1       22.63       29.71      1.36 o 
   5   2   1     2977.70     3000.96     21.59 o 
   6   2   1     2141.46     2184.64     25.32 o 
   7   2   1       30.18       40.37      4.16 o 
   8   2   1      126.08      144.21      4.85 o 
   9   2   1       44.98       37.75      4.99 o 
  10   2   1       75.77       71.08      4.51 o 
  11   2   1        0.18       -3.28      3.28 o 
  12   2   1       17.48       15.09      4.54 o 
  13   2   1        5.54        4.00      4.82 o 
   1   3   1     1344.83     1413.45     10.60 o 
   2   3   1      884.50      933.40      7.64 o 
   3   3   1    13325.79    13736.49     94.17 o 
   4   3   1     4772.76     4796.71     42.68 o 
   5   3   1     2014.67     1953.18     16.75 o 
   6   3   1      104.69      103.05      3.02 o 
   7   3   1      244.15      257.81      5.35 o 
   8   3   1      179.94      170.21      5.20 o 
   9   3   1       22.89       12.85      3.16 o 
  10   3   1      359.96      356.93      8.31 o 
  11   3   1        0.00       -3.47      3.47 o 
  12   3   1        7.63       -0.81      4.01 o 
  13   3   1       12.16       13.11      5.50 o 
   0   4   1       19.14       57.27      2.52 o 
   1   4   1     3653.39     3451.56     24.61 o 
   2   4   1    17088.93    17358.19    118.50 o 
   3   4   1       82.77       86.01      2.15 o 
   4   4   1       18.89       40.34      2.01 o 
   5   4   1       86.09       51.47      2.31 o 
   6   4   1      439.26      523.57      6.52 o 
   7   4   1        0.02       -2.03      2.03 o 
   8   4   1        0.01       -0.79      2.64 o 
   9   4   1       17.26       13.45      3.34 o 
  10   4   1       14.57       12.03      3.51 o 
  11   4   1        1.80       -3.38      3.38 o 
  12   4   1        6.79        3.92      4.31 o 
  13   4   1       10.15       14.36      5.52 o 
   1   5   1     3868.51     4045.90     28.90 o 
   2   5   1     1003.82     1093.93      9.18 o 
   3   5   1      485.14      466.01      5.08 o 
   4   5   1     6676.71     7038.46     49.85 o 
   5   5   1      873.19      873.20      8.49 o 
   6   5   1      541.01      570.84      7.01 o 
   7   5   1       71.20       80.08      3.33 o 
   8   5   1      253.51      256.36      6.61 o 
   9   5   1        0.02       -2.83      2.83 o 
  10   5   1        1.24       -2.99      2.99 o 
  11   5   1        1.34       -2.33      3.62 o 
  12   5   1        1.62        2.81      4.56 o 
  13   5   1        1.05        5.15      5.07 o 
   0   6   1      534.06      535.31      7.60 o 
   1   6   1      318.64      257.45      3.66 o 
   2   6   1     3590.23     3695.41     27.02 o 
   3   6   1      294.78      342.78      4.46 o 
   4   6   1        0.75       -0.14      1.45 o 
   5   6   1      920.60      872.18      8.71 o 
   6   6   1       26.16       25.03      2.25 o 
   7   6   1        0.04       -1.36      2.34 o 
   8   6   1      377.41      346.60      7.62 o 
   9   6   1       46.29       48.06      4.59 o 
  10   6   1        6.06        2.21      3.68 o 
  11   6   1        0.39       -2.29      4.59 o 
  12   6   1        0.02       -4.43      4.43 o 
  13   6   1        0.74       -4.89      4.93 o 
   1   7   1      646.90      665.07      6.64 o 
   2   7   1      158.28      194.47      3.55 o 
   3   7   1     2799.42     2834.87     21.73 o 
   4   7   1     3754.98     3838.69     28.79 o 
   5   7   1        0.19       -1.66      1.66 o 
   6   7   1       85.60      114.07      3.94 o 
   7   7   1        0.03       -2.50      2.50 o 
   8   7   1       13.84       11.29      3.34 o 
   9   7   1      163.75      143.34      9.29 o 
  10   7   1       20.51       17.81      4.49 o 
  11   7   1        0.00        0.69      4.32 o 
  12   7   1       11.31       13.27      4.89 o 
   0   8   1      698.54      664.89      9.76 o 
   1   8   1     7158.77     7367.49     52.25 o 
   2   8   1        6.68        4.02      1.55 o 
   3   8   1       19.05       24.17      1.98 o 
   4   8   1      360.59      381.21      5.41 o 
   5   8   1      295.11      295.02      4.96 o 
   6   8   1       22.52       19.47      2.68 o 
   7   8   1      238.83      228.34      6.07 o 
   8   8   1      109.47      129.86      5.93 o 
   9   8   1        8.61        5.99      4.45 o 
  10   8   1        4.38        2.48      4.34 o 
  11   8   1       25.63       23.94      5.33 o 
  12   8   1        1.00       10.09      5.56 o 
   1   9   1      726.95      744.66      7.77 o 
   2   9   1      154.23      157.66      3.56 o 
   3   9   1      208.08      194.80      4.17 o 
   4   9   1        2.57       -2.02      2.02 o 
   5   9   1       16.14       12.20      2.41 o 
   6   9   1       69.66       72.43      3.81 o 
   7   9   1       87.14       95.43      4.85 o 
   8   9   1        1.40       -4.30      4.30 o 
   9   9   1       10.29        9.14      5.09 o 
  10   9   1        4.13        7.84      7.26 o 
  11   9   1       24.66       23.95      7.15 o 
  12   9   1       24.32       28.99      6.55 o 
   0  10   1      417.22      409.66      7.87 o 
   1  10   1       65.69       76.97      2.79 o 
   2  10   1       12.47       15.80      2.12 o 
   3  10   1      305.10      317.96      5.90 o 
   4  10   1      123.02      159.17      4.90 o 
   5  10   1       62.19       83.44      4.28 o 
   6  10   1        0.04       -1.67      3.25 o 
   7  10   1       84.47       88.46      5.89 o 
   8  10   1       23.65       16.65      5.89 o 
   9  10   1        1.60       -1.22      5.73 o 
  10  10   1        5.33       12.09      6.60 o 
  11  10   1       14.34       16.15      6.56 o 
   1  11   1      821.38      766.91      9.52 o 
   2  11   1      208.04      208.86      4.92 o 
   3  11   1      457.03      454.59      7.87 o 
   4  11   1      272.59      302.76      7.05 o 
   5  11   1       67.48       64.12      4.62 o 
   6  11   1       27.85       23.07      4.65 o 
   7  11   1      271.43      277.23      8.93 o 
   8  11   1        2.66        2.88      5.72 o 
   9  11   1        0.03       -2.55      6.05 o 
  10  11   1        0.73       -6.04      6.04 o 
  11  11   1        2.55       -1.53      6.12 o 
   0  12   1        0.02       -3.99      3.99 o 
   1  12   1       11.99        6.26      3.19 o 
   2  12   1       62.30       66.10      5.03 o 
   3  12   1        0.96       -3.26      3.26 o 
   4  12   1       20.80        9.68      3.66 o 
   5  12   1      112.03      110.68      5.31 o 
   6  12   1        8.60        2.17      6.33 o 
   7  12   1       47.40       65.22      5.97 o 
   8  12   1        0.01        1.49      6.09 o 
   9  12   1       19.43       17.43      7.05 o 
  10  12   1        6.05        6.08      7.19 o 
   1  13   1      324.55      347.90      8.48 o 
   2  13   1      128.98      160.03      7.05 o 
   3  13   1       46.58       39.78      4.86 o 
   4  13   1        8.02       -2.98      3.86 o 
   5  13   1        0.00       -3.69      3.69 o 
   6  13   1        7.12        3.71      5.75 o 
   7  13   1       47.68       58.64      6.75 o 
   8  13   1        4.29       10.31      7.50 o 
   9  13   1       29.19       38.42      9.55 o 
  10  13   1       22.49       23.31     12.19 o 
   0  14   1      364.00      350.55     17.81 o 
   1  14   1        1.78        3.08      5.01 o 
   2  14   1       46.72       37.54      8.02 o 
   3  14   1       34.14       11.83      4.72 o 
   4  14   1        0.82       -4.14      4.14 o 
   5  14   1      150.92      164.40      7.83 o 
   6  14   1        4.27        5.73      6.52 o 
   7  14   1        0.44       -1.12      8.08 o 
   8  14   1       13.31       33.21     15.09 o 
   9  14   1        8.06       -2.08     10.66 o 
   1  15   1        0.14       -6.72      6.72 o 
   2  15   1       77.74       62.48      6.74 o 
   3  15   1       86.58       78.25      7.16 o 
   4  15   1       20.87       14.05      5.74 o 
   5  15   1        0.41       -2.62      5.25 o 
   6  15   1       25.32       46.75      7.29 o 
   7  15   1        1.17        3.84      6.32 o 
   8  15   1       18.27       14.68      9.47 o 
   0  16   1       97.54      111.09     14.27 o 
   1  16   1      121.42      140.94     10.45 o 
   2  16   1       24.81       22.63     10.48 o 
   3  16   1        0.51       -6.39      6.39 o 
   4  16   1        2.62        1.28      5.68 o 
   5  16   1       48.01       33.49      7.45 o 
   6  16   1        3.23       -4.46      6.48 o 
   7  16   1        5.08        2.10      6.85 o 
   1  17   1       11.34        8.19      7.84 o 
   2  17   1       37.31       21.26     10.31 o 
   3  17   1        5.90       -7.00      7.09 o 
   4  17   1        0.05       -7.05      7.05 o 
   5  17   1        0.31       -0.39     10.87 o 
   0  18   1        4.63        8.81     12.16 o 
   1  18   1       60.53       62.36     10.05 o 
   2  18   1        4.48        4.80      8.04 o 
   3  18   1        5.46       15.66      8.41 o 
   1   0   2     7971.26     7275.40    123.06 o 
   2   0   2      795.69     1010.28     12.26 o 
   3   0   2    23770.39    22044.37    252.71 o 
   4   0   2     1039.14      941.29     11.71 o 
   5   0   2     3974.41     3949.28     41.31 o 
   6   0   2     4794.39     4196.96     64.03 o 
   7   0   2        5.11       -2.18      3.28 o 
   8   0   2     1417.56     1453.96     26.92 o 
   9   0   2      112.59      109.73      6.91 o 
  10   0   2      281.74      300.78     11.71 o 
  11   0   2      312.03      300.23     11.81 o 
  12   0   2        1.23       -5.92      5.92 o 
  13   0   2        0.96        2.83      6.68 o 
   1   1   2     4089.41     3715.89     45.20 o 
   2   1   2       81.29       66.47      1.57 o 
   3   1   2    25388.72    24015.31    171.31 o 
   4   1   2        8.34        1.45      1.01 o 
   5   1   2      772.59      711.12      7.14 o 
   6   1   2     1707.57     1726.40     14.63 o 
   7   1   2      543.81      517.36      7.02 o 
   8   1   2      500.91      479.75      8.05 o 
   9   1   2      874.81      922.80     12.07 o 
  10   1   2      284.20      299.64      7.55 o 
  11   1   2        2.03       -0.08      3.80 o 
  12   1   2      128.57      144.42      8.52 o 
  13   1   2        3.16       -2.56      5.46 o 
   0   2   2    34518.48    36048.13    424.31 o 
   1   2   2    12500.28    12113.04    100.56 o 
   2   2   2     6194.31     6099.96     53.26 o 
   3   2   2     2193.76     2267.53     19.06 o 
   4   2   2      559.97      527.40      5.40 o 
   5   2   2      185.34      168.51      3.14 o 
   6   2   2     2006.53     2025.46     16.41 o 
   7   2   2        0.51        1.51      2.05 o 
   8   2   2       12.39        6.60      3.11 o 
   9   2   2       57.96       35.44      3.67 o 
  10   2   2       79.55       83.81      5.76 o 
  11   2   2        4.03        6.63      3.86 o 
  12   2   2        1.03       -4.46      4.46 o 
  13   2   2        3.10        4.89      4.91 o 
   1   3   2     2717.95     2703.75     21.25 o 
   2   3   2     2999.86     2946.43     21.21 o 
   3   3   2     4514.47     4479.44     31.85 o 
   4   3   2        0.64       11.21      1.28 o 
   5   3   2     1789.93     1748.92     14.12 o 
   6   3   2     1120.94     1099.51     10.26 o 
   7   3   2        4.93        2.48      2.12 o 
   8   3   2      357.49      352.14      7.18 o 
   9   3   2       22.86       22.55      3.69 o 
  10   3   2       68.16       66.75      4.55 o 
  11   3   2       50.11       68.53      4.79 o 
  12   3   2        3.89        6.14      4.25 o 
  13   3   2        1.69        1.22      6.60 o 
   0   4   2      806.99      715.84     11.17 o 
   1   4   2      422.72      399.93      3.95 o 
   2   4   2     3950.36     3898.53     27.86 o 
   3   4   2      258.57      296.89      3.70 o 
   4   4   2     1773.48     1862.70     14.73 o 
   5   4   2     1908.82     2134.49     16.89 o 
   6   4   2     1176.73     1194.11     14.27 o 
   7   4   2       10.71        6.96      2.24 o 
   8   4   2      153.60      150.52      5.06 o 
   9   4   2       33.79       30.55      3.74 o 
  10   4   2       25.21       14.98      3.58 o 
  11   4   2       34.46       42.29      4.38 o 
  12   4   2        0.00       -4.16      4.16 o 
  13   4   2       13.29       -1.11      4.90 o 
   1   5   2      600.06      590.76      5.51 o 
   2   5   2     4880.53     4594.65     32.80 o 
   3   5   2        9.45        5.04      1.18 o 
   4   5   2     4588.08     4494.78     32.72 o 
   5   5   2      449.87      462.48      5.61 o 
   6   5   2        5.25        8.31      1.85 o 
   7   5   2      128.71      146.38      4.51 o 
   8   5   2     1082.40     1123.15     13.81 o 
   9   5   2       27.57       26.88      3.55 o 
  10   5   2       81.33       86.51      5.32 o 
  11   5   2        2.45       -1.88      3.64 o 
  12   5   2        0.27       -3.92      3.92 o 
  13   5   2        5.65       11.38      5.49 o 
   0   6   2     3698.57     3993.98     40.76 o 
   1   6   2      765.10      696.82      6.57 o 
   2   6   2      205.50      229.91      3.46 o 
   3   6   2      514.64      520.59      5.68 o 
   4   6   2      212.36      155.15      3.34 o 
   5   6   2      590.91      636.76      7.07 o 
   6   6   2      141.66      145.64      3.84 o 
   7   6   2       98.39       99.19      3.77 o 
   8   6   2        9.98        3.38      3.12 o 
   9   6   2       47.62       44.51      4.23 o 
  10   6   2        1.19       -0.53      3.61 o 
  11   6   2       25.45       30.16      4.46 o 
  12   6   2        0.16       -4.40      4.40 o 
  13   6   2       11.87       14.82      5.65 o 
   1   7   2     2643.73     2744.06     20.76 o 
   2   7   2     1247.52     1340.85     11.53 o 
   3   7   2       37.29       46.45      2.13 o 
   4   7   2      845.08      834.61      8.45 o 
   5   7   2        0.67       -0.74      1.71 o 
   6   7   2      108.91       98.96      3.46 o 
   7   7   2      400.71      412.72      6.98 o 
   8   7   2        0.32        4.98      3.54 o 
   9   7   2       46.25       57.05      4.69 o 
  10   7   2        4.28        8.95      4.02 o 
  11   7   2        0.73       -2.19      5.91 o 
  12   7   2        0.08        2.89      6.59 o 
   0   8   2     1014.67     1021.47     13.19 o 
   1   8   2      526.96      556.37      6.17 o 
   2   8   2      466.48      480.31      5.74 o 
   3   8   2        4.82        1.40      1.65 o 
   4   8   2      443.46      387.19      5.47 o 
   5   8   2        0.72        0.74      1.94 o 
   6   8   2     1604.08     1543.81     15.65 o 
   7   8   2       38.34       51.61      4.38 o 
   8   8   2        4.46        0.16      3.78 o 
   9   8   2        8.52        9.50      4.48 o 
  10   8   2       34.80       28.74      5.41 o 
  11   8   2       17.29       10.01      5.50 o 
  12   8   2        2.79        6.76      5.23 o 
   1   9   2      816.30      892.22      8.78 o 
   2   9   2      147.24      155.03      3.51 o 
   3   9   2      226.15      233.09      4.72 o 
   4   9   2      140.31      156.60      4.00 o 
   5   9   2      155.09      157.34      4.76 o 
   6   9   2      152.35      162.16      5.30 o 
   7   9   2        0.00       -3.01      3.01 o 
   8   9   2      118.86       99.48      7.39 o 
   9   9   2        0.04       -4.68      4.68 o 
  10   9   2        8.61        8.91      5.21 o 
  11   9   2        5.84       18.71      6.58 o 
  12   9   2        2.72       -5.63      5.63 o 
   0  10   2       19.45       20.28      2.84 o 
   1  10   2        0.03        1.42      1.88 o 
   2  10   2       44.13       34.28      2.53 o 
   3  10   2        4.82        1.91      2.48 o 
   4  10   2      392.81      383.78      7.24 o 
   5  10   2     1847.10     1821.59     18.12 o 
   6  10   2        0.19       -2.86      2.86 o 
   7  10   2       14.58       17.49      3.99 o 
   8  10   2        1.57        2.70      5.25 o 
   9  10   2        0.12        0.15      5.57 o 
  10  10   2       34.31       50.27      8.03 o 
  11  10   2        3.79        2.75      6.34 o 
   1  11   2      249.04      252.85      5.41 o 
   2  11   2      412.97      385.85      7.06 o 
   3  11   2     1163.05     1177.54     13.78 o 
   4  11   2       21.89       26.70      3.79 o 
   5  11   2      418.62      449.61      8.27 o 
   6  11   2       12.24       13.26      3.98 o 
   7  11   2      112.38      109.26      6.61 o 
   8  11   2        4.00       -1.12      5.13 o 
   9  11   2        6.19        5.91      6.17 o 
  10  11   2        9.77       17.39      6.33 o 
  11  11   2        6.56       20.52      6.84 o 
   0  12   2      145.46      130.15      6.27 o 
   1  12   2       24.65       28.90      4.07 o 
   2  12   2      410.04      417.41      8.20 o 
   3  12   2        5.40       -2.95      2.95 o 
   4  12   2      213.11      226.49      7.07 o 
   5  12   2       16.29        3.76      3.83 o 
   6  12   2       75.69       75.25      6.73 o 
   7  12   2       28.57       22.49      5.63 o 
   8  12   2        2.06        4.50      5.41 o 
   9  12   2        4.52        5.03      6.68 o 
  10  12   2        6.66       -7.91      7.91 o 
   1  13   2      824.69      816.86     14.56 o 
   2  13   2       61.38       53.05      4.76 o 
   3  13   2        0.01       -3.52      3.52 o 
   4  13   2       59.65       53.20      4.71 o 
   5  13   2       19.31        9.14      4.14 o 
   6  13   2       31.72       19.32      5.46 o 
   7  13   2       33.46       50.77      7.44 o 
   8  13   2        5.44        3.49      6.87 o 
   9  13   2        5.63        2.24      8.00 o 
  10  13   2       37.43       56.86     14.48 o 
   0  14   2      430.32      449.28     15.70 o 
   1  14   2      139.87      152.70      8.19 o 
   2  14   2        1.54       -4.64      4.69 o 
   3  14   2        0.56       -3.03      4.16 o 
   4  14   2       15.90       12.99      5.02 o 
   5  14   2       27.16       19.35      5.53 o 
   6  14   2        6.78        4.63      5.86 o 
   7  14   2       51.72       55.23      8.01 o 
   8  14   2        4.12       -0.96      8.64 o 
   9  14   2       14.96        5.28     14.80 o 
   1  15   2       28.13       26.69      6.07 o 
   2  15   2       24.07       15.14      5.53 o 
   3  15   2        7.55        3.87      5.26 o 
   4  15   2       99.11      107.19      7.89 o 
   5  15   2        0.89       -0.32      5.26 o 
   6  15   2       27.95       26.84      6.66 o 
   7  15   2        6.72        7.28      6.66 o 
   8  15   2        4.27       -4.93     11.30 o 
   0  16   2       47.91       45.27     17.24 o 
   1  16   2       37.18       29.54      7.64 o 
   2  16   2        2.40        7.84      6.81 o 
   3  16   2        3.29       -3.76      5.68 o 
   4  16   2        0.02       -4.77      6.00 o 
   5  16   2        3.18        8.14      6.63 o 
   6  16   2        1.84        1.95      8.32 o 
   7  16   2        8.65        4.27      6.81 o 
   1  17   2        0.16        3.43      8.45 o 
   2  17   2      105.23       97.74     14.01 o 
   3  17   2       17.12        3.63      7.55 o 
   4  17   2       92.59      115.58     10.39 o 
   5  17   2        8.24        0.97      7.27 o 
   0  18   2       24.97       30.31     12.85 o 
   1  18   2       19.30        8.11      8.45 o 
   2  18   2        1.45        1.20      7.72 o 
   3  18   2        8.05       -7.49      7.49 o 
   1   1   3    11374.07    10977.89    108.92 o 
   2   1   3     2424.72     2483.48     18.81 o 
   3   1   3     8933.84     8680.60     63.01 o 
   4   1   3        0.57        0.80      1.22 o 
   5   1   3       28.46       38.10      2.00 o 
   6   1   3      189.57      169.25      3.77 o 
   7   1   3       25.78       34.00      2.43 o 
   8   1   3      414.88      398.08      8.63 o 
   9   1   3      311.08      331.72      7.20 o 
  10   1   3        3.46       -2.89      4.59 o 
  11   1   3        0.68       -2.98      3.80 o 
  12   1   3       31.11       30.13      4.88 o 
  13   1   3        6.66        1.05      4.72 o 
   0   2   3    22394.21    23647.66    277.61 o 
   1   2   3     1966.35     1983.45     15.03 o 
   2   2   3    28011.24    28662.42    180.68 o 
   3   2   3      634.05      701.33      6.07 o 
   4   2   3      102.09       92.68      2.24 o 
   5   2   3     1405.57     1381.36     11.28 o 
   6   2   3        5.03       -1.76      1.76 o 
   7   2   3      147.55      160.47      4.20 o 
   8   2   3      479.35      441.83      7.42 o 
   9   2   3       30.11       28.14      3.62 o 
  10   2   3       18.43       11.05      3.80 o 
  11   2   3       11.73       12.87      4.13 o 
  12   2   3        9.64        6.42      4.40 o 
  13   2   3        0.28       -0.95      4.79 o 
   1   3   3     3037.40     3142.55     24.57 o 
   2   3   3     4939.46     4654.95     32.77 o 
   3   3   3        1.10        8.52      1.37 o 
   4   3   3     2031.14     1970.81     15.27 o 
   5   3   3      830.87      877.52      7.92 o 
   6   3   3        7.21       -0.10      1.64 o 
   7   3   3       22.55       31.96      2.69 o 
   8   3   3       18.31       10.71      2.96 o 
   9   3   3      128.55      134.63      5.20 o 
  10   3   3       81.09       90.24      4.87 o 
  11   3   3        6.55        9.36      5.16 o 
  12   3   3        7.29        9.16      4.73 o 
  13   3   3        9.94       16.92      5.35 o 
   0   4   3    11258.75    11928.71    141.60 o 
   1   4   3     1047.09     1040.97      8.81 o 
   2   4   3     1244.56     1205.83      9.70 o 
   3   4   3      305.84      382.19      4.33 o 
   4   4   3      997.99     1058.99      9.30 o 
   5   4   3     2395.41     2314.36     18.15 o 
   6   4   3      319.35      291.96      4.65 o 
   7   4   3        0.04       -2.04      2.04 o 
   8   4   3      183.64      175.31      5.38 o 
   9   4   3        7.98        7.29      3.07 o 
  10   4   3       18.61       16.82      3.75 o 
  11   4   3        3.41        1.33      3.73 o 
  12   4   3        2.90        0.38      4.71 o 
  13   4   3        1.04       -2.29      5.01 o 
   1   5   3        0.02       -0.52      0.76 o 
   2   5   3       27.22       32.77      1.42 o 
   3   5   3      206.25      221.45      3.37 o 
   4   5   3     1442.11     1443.15     12.14 o 
   5   5   3      113.38      100.12      2.82 o 
   6   5   3       11.44        7.56      1.88 o 
   7   5   3        1.07        0.72      2.24 o 
   8   5   3        5.10        7.10      3.09 o 
   9   5   3        4.43       -1.12      3.01 o 
  10   5   3        4.77       -3.02      3.50 o 
  11   5   3       32.64       41.90      4.72 o 
  12   5   3        1.16        5.70      4.51 o 
  13   5   3        6.06       14.64      5.32 o 
   0   6   3     1364.21     1296.28     15.01 o 
   1   6   3     9324.40     9472.71     68.81 o 
   2   6   3       31.04       34.90      1.74 o 
   3   6   3        1.30       -0.58      1.24 o 
   4   6   3      797.70      775.62      7.76 o 
   5   6   3       20.36       21.70      1.95 o 
   6   6   3      276.45      276.24      4.94 o 
   7   6   3      188.24      178.15      5.64 o 
   8   6   3      457.02      473.55      8.96 o 
   9   6   3       25.44       29.20      3.97 o 
  10   6   3       17.93        9.33      4.09 o 
  11   6   3       21.06       22.93      4.73 o 
  12   6   3        0.16        4.05      4.26 o 
  13   6   3        4.64        5.49     10.16 o 
   1   7   3      784.53      868.68      8.39 o 
   2   7   3     2420.84     2491.64     19.20 o 
   3   7   3       10.96        2.52      1.46 o 
   4   7   3     1812.75     1828.78     15.21 o 
   5   7   3      533.40      533.28      6.55 o 
   6   7   3       19.94       19.93      2.42 o 
   7   7   3      283.11      295.24      6.81 o 
   8   7   3      238.36      218.10      7.42 o 
   9   7   3        8.85        8.67      3.67 o 
  10   7   3       26.14       23.57      4.33 o 
  11   7   3        7.02       -1.59      6.16 o 
  12   7   3        0.13       -4.27      4.84 o 
   0   8   3      850.17      881.56     11.78 o 
   1   8   3        0.52        2.68      1.37 o 
   2   8   3     3194.60     3246.76     24.61 o 
   3   8   3      652.76      679.97      7.33 o 
   4   8   3      154.93      188.03      3.94 o 
   5   8   3      200.61      222.25      4.78 o 
   6   8   3        5.60        3.96      3.02 o 
   7   8   3      141.78      162.14      5.26 o 
   8   8   3        0.02       -3.50      3.50 o 
   9   8   3       68.10       72.16      5.41 o 
  10   8   3       96.44       86.93      6.64 o 
  11   8   3       11.69       20.80      5.55 o 
  12   8   3        2.63       -0.56      5.02 o 
   1   9   3      419.32      412.92      5.37 o 
   2   9   3      289.52      265.55      4.38 o 
   3   9   3     2898.30     2894.01     23.90 o 
   4   9   3       14.03        9.88      2.63 o 
   5   9   3      531.12      485.36      7.60 o 
   6   9   3       32.00       32.19      4.42 o 
   7   9   3       64.22       61.87      4.40 o 
   8   9   3       38.23       33.18      4.48 o 
   9   9   3        1.69        2.73      4.54 o 
  10   9   3       58.10       53.99      6.24 o 
  11   9   3        0.13       -4.18      5.21 o 
  12   9   3        8.69        6.37     11.89 o 
   0  10   3      741.00      791.40     13.29 o 
   1  10   3      844.07      890.83     10.24 o 
   2  10   3      233.72      251.56      5.22 o 
   3  10   3      459.20      440.61      7.03 o 
   4  10   3       33.08       35.86      3.28 o 
   5  10   3      243.09      270.24      6.19 o 
   6  10   3       93.02       87.24      4.47 o 
   7  10   3      117.75      133.78      5.65 o 
   8  10   3        0.71       -3.13      4.02 o 
   9  10   3        2.67        7.23      5.75 o 
  10  10   3       21.27       25.87      6.19 o 
  11  10   3        0.62       -0.51      5.86 o 
   1  11   3      154.40      152.61      4.82 o 
   2  11   3      268.28      285.44      6.19 o 
   3  11   3       66.91       60.99      3.82 o 
   4  11   3      203.04      196.37      5.76 o 
   5  11   3        8.95        8.63      3.04 o 
   6  11   3      334.74      345.89      8.06 o 
   7  11   3      197.19      212.89      8.13 o 
   8  11   3       81.66       77.43      7.00 o 
   9  11   3       19.84       13.45      7.90 o 
  10  11   3        6.31        2.44      5.75 o 
  11  11   3        1.91        1.31      6.23 o 
   0  12   3      183.50      208.09      8.96 o 
   1  12   3      106.12      140.47      5.00 o 
   2  12   3       34.32       41.81      3.62 o 
   3  12   3       90.70       86.77      5.13 o 
   4  12   3      175.34      188.40      6.78 o 
   5  12   3       64.55       57.58      5.00 o 
   6  12   3      437.73      439.64     10.88 o 
   7  12   3        0.23       -5.33      5.33 o 
   8  12   3        9.91        1.52      6.34 o 
   9  12   3        0.13       -7.66      7.66 o 
  10  12   3        0.02        2.87      8.44 o 
   1  13   3       30.28       36.41      5.24 o 
   2  13   3       12.22        7.65      3.80 o 
   3  13   3       30.86       28.93      3.99 o 
   4  13   3       69.31       67.16      5.06 o 
   5  13   3        6.71        4.54      4.45 o 
   6  13   3        0.28       -5.25      5.25 o 
   7  13   3       43.73       63.35      7.01 o 
   8  13   3       22.69       34.03      7.30 o 
   9  13   3        5.86       15.44     12.98 o 
  10  13   3        0.45       12.84     10.79 o 
   0  14   3        1.78        1.26      6.57 o 
   1  14   3      143.92      162.63      7.48 o 
   2  14   3        4.03       -2.70      4.63 o 
   3  14   3      114.38      122.41      7.80 o 
   4  14   3      345.86      358.80     10.05 o 
   5  14   3        7.23        2.39      5.06 o 
   6  14   3        1.66        2.87      7.04 o 
   7  14   3        7.59       12.19      6.66 o 
   8  14   3        0.18       -1.83      7.67 o 
   9  14   3        0.13       -5.41     10.18 o 
   1  15   3       42.82       39.81      6.31 o 
   2  15   3      100.12      102.46      7.77 o 
   3  15   3       80.31       72.01      7.20 o 
   4  15   3       58.71       52.86      7.42 o 
   5  15   3       79.35       92.93      8.66 o 
   6  15   3       28.73       30.39      6.89 o 
   7  15   3        3.48       -0.70      6.12 o 
   8  15   3        0.00       -7.26      7.80 o 
   0  16   3        0.34       -9.27      9.27 o 
   1  16   3        0.20       -8.07      8.19 o 
   2  16   3       11.44        3.27      5.59 o 
   3  16   3       56.48       38.20      7.00 o 
   4  16   3        7.15        0.87      5.92 o 
   5  16   3       49.55       47.46      8.27 o 
   6  16   3        5.59       -0.58      8.27 o 
   7  16   3        0.35       -7.48      7.48 o 
   1  17   3       11.51        1.26      7.50 o 
   2  17   3       66.83       82.85     14.96 o 
   3  17   3        5.70       -4.51      7.17 o 
   4  17   3        1.81       -5.72      5.72 o 
   5  17   3        7.51        5.76      7.13 o 
   0  18   3      208.49      205.05     18.56 o 
   1  18   3       66.18       66.88      9.85 o 
   2  18   3        2.40       18.50      8.42 o 
   3  18   3        2.13       -0.57      7.69 o 
   0   0   4     5711.79     5834.45     80.53 o 
   1   0   4     3569.29     3537.96     34.98 o 
   2   0   4      158.27      134.13      3.26 o 
   3   0   4    23234.48    23406.90    247.29 o 
   4   0   4     4410.54     4099.93     46.08 o 
   5   0   4       31.67       15.07      2.29 o 
   6   0   4       32.66       43.83      3.62 o 
   7   0   4       10.51       14.67      3.27 o 
   8   0   4      416.20      387.68     10.18 o 
   9   0   4      487.50      497.58     12.18 o 
  10   0   4        0.01        3.86      4.99 o 
  11   0   4       10.64        2.84      5.25 o 
  12   0   4       35.37       48.60      6.96 o 
  13   0   4       12.75       19.22      7.51 o 
   1   1   4       31.43       41.86      1.27 o 
   2   1   4    16206.46    16226.92    115.69 o 
   3   1   4    14223.03    13872.89    104.38 o 
   4   1   4     5843.50     5760.12     44.90 o 
   5   1   4       92.50       82.20      2.69 o 
   6   1   4      927.70      933.09     10.08 o 
   7   1   4      191.24      222.02      5.15 o 
   8   1   4      746.28      718.17     10.33 o 
   9   1   4       72.48       75.99      4.40 o 
  10   1   4      362.42      353.30      7.72 o 
  11   1   4        5.51        1.24      3.61 o 
  12   1   4      124.09      139.71      6.72 o 
  13   1   4       15.26       12.04      6.06 o 
   0   2   4     9401.67     9674.76    114.69 o 
   1   2   4      110.73       86.80      1.82 o 
   2   2   4     6312.83     5911.80     46.22 o 
   3   2   4      124.98      151.85      2.42 o 
   4   2   4      959.40      993.97     10.59 o 
   5   2   4     9345.90     9176.20     64.78 o 
   6   2   4     1906.63     1869.16     15.74 o 
   7   2   4      591.02      583.27      7.63 o 
   8   2   4       42.76       31.89      3.30 o 
   9   2   4      263.24      253.83      6.64 o 
  10   2   4       16.21        7.20      3.73 o 
  11   2   4       34.68       30.00      4.39 o 
  12   2   4        1.84       -0.36      4.13 o 
  13   2   4        5.30        4.75      5.13 o 
   1   3   4    15005.08    14955.74    133.99 o 
   2   3   4    15260.49    14809.43    101.37 o 
   3   3   4     4215.66     4091.48     27.17 o 
   4   3   4        0.27        3.06      1.08 o 
   5   3   4      131.81      143.74      2.78 o 
   6   3   4      848.31      865.52      8.82 o 
   7   3   4      127.49      137.41      3.94 o 
   8   3   4      122.31      121.74      4.70 o 
   9   3   4        5.33        6.88      3.16 o 
  10   3   4        1.78       -3.63      3.76 o 
  11   3   4       52.01       52.73      5.23 o 
  12   3   4        9.62        7.98      4.69 o 
  13   3   4        2.25        1.23      4.96 o 
   0   4   4     5975.29     5754.32     80.53 o 
   1   4   4      320.45      325.64      4.01 o 
   2   4   4      344.34      414.04      4.30 o 
   3   4   4     1161.50     1143.54      9.60 o 
   4   4   4       99.38      125.86      3.31 o 
   5   4   4      353.85      391.53      5.94 o 
   6   4   4        1.56        0.23      1.76 o 
   7   4   4      105.49      120.55      3.92 o 
   8   4   4        9.13        3.54      2.70 o 
   9   4   4        5.13       -0.37      2.92 o 
  10   4   4      115.79      111.72      6.56 o 
  11   4   4       10.11        2.72      4.06 o 
  12   4   4        0.06        2.97      4.51 o 
  13   4   4        0.38       -4.76      4.76 o 
   1   5   4     2752.35     2954.53     22.67 o 
   2   5   4       31.42       49.93      1.72 o 
   3   5   4       65.75      120.80      3.16 o 
   4   5   4      586.81      571.96      6.17 o 
   5   5   4      335.39      356.11      5.17 o 
   6   5   4      733.82      745.38      8.56 o 
   7   5   4      523.65      513.90      7.60 o 
   8   5   4       23.55        9.89      2.91 o 
   9   5   4       77.06       85.02      4.97 o 
  10   5   4       92.30       83.04      5.29 o 
  11   5   4       23.30       23.69      4.93 o 
  12   5   4       12.84        6.72      4.73 o 
  13   5   4        2.01        1.61      4.90 o 
   0   6   4       59.23       52.70      2.46 o 
   1   6   4     2930.67     3265.77     25.18 o 
   2   6   4      110.44      140.73      2.74 o 
   3   6   4      575.11      656.05      6.74 o 
   4   6   4       28.71       11.73      2.08 o 
   5   6   4      162.48      162.63      3.61 o 
   6   6   4        0.01       -0.81      1.85 o 
   7   6   4        6.09        5.84      2.88 o 
   8   6   4       11.24        4.12      2.95 o 
   9   6   4        1.33       -3.12      3.12 o 
  10   6   4        3.74        6.38      3.85 o 
  11   6   4        1.35        4.34      4.10 o 
  12   6   4        3.18        1.94      4.97 o 
  13   6   4        0.98       -3.38      7.96 o 
   1   7   4     2378.12     2407.27     19.44 o 
   2   7   4      906.20      901.82      8.38 o 
   3   7   4      987.36      988.57      9.55 o 
   4   7   4      840.29      817.34      8.37 o 
   5   7   4     1315.57     1372.81     13.04 o 
   6   7   4      597.81      591.27      8.90 o 
   7   7   4       63.91       55.10      3.90 o 
   8   7   4      241.12      228.24      6.15 o 
   9   7   4       24.41       26.53      4.06 o 
  10   7   4       64.18       63.41      5.59 o 
  11   7   4        0.52       -2.02      4.46 o 
  12   7   4        0.34       -3.40      4.84 o 
   0   8   4      603.20      508.80      8.02 o 
   1   8   4       84.96      113.17      2.76 o 
   2   8   4      220.82      244.22      3.93 o 
   3   8   4       76.36      104.48      2.96 o 
   4   8   4       99.17       96.05      3.28 o 
   5   8   4      638.14      639.11      7.97 o 
   6   8   4      144.69      130.07      4.70 o 
   7   8   4       44.24       33.72      4.11 o 
   8   8   4       32.17       25.87      3.85 o 
   9   8   4       83.93      100.53      5.97 o 
  10   8   4        3.09        0.30      4.18 o 
  11   8   4       35.24       29.01      5.88 o 
  12   8   4        0.15       -1.47      5.94 o 
   1   9   4     1820.35     1849.36     16.19 o 
   2   9   4     1609.08     1603.07     14.57 o 
   3   9   4       30.06       38.75      2.95 o 
   4   9   4     1688.27     1677.96     17.28 o 
   5   9   4       64.77       54.53      3.52 o 
   6   9   4       29.41       34.61      4.49 o 
   7   9   4      113.30      130.00      5.49 o 
   8   9   4       34.41       21.24      4.56 o 
   9   9   4      110.59      108.00      6.26 o 
  10   9   4       29.38       35.97      5.85 o 
  11   9   4       10.24        9.46      5.57 o 
  12   9   4        0.42       -4.12      6.48 o 
   0  10   4     1114.28     1093.50     16.69 o 
   1  10   4      180.19      162.26      4.74 o 
   2  10   4      176.27      203.96      5.29 o 
   3  10   4       59.02       52.19      3.29 o 
   4  10   4       48.18       41.65      4.30 o 
   5  10   4      701.56      719.87      9.77 o 
   6  10   4       26.85       30.61      3.72 o 
   7  10   4      129.37      132.52      5.70 o 
   8  10   4        0.98        3.43      4.19 o 
   9  10   4        0.22       -1.69      4.59 o 
  10  10   4       42.32       46.87      6.20 o 
  11  10   4        1.86        7.66      6.34 o 
   1  11   4      261.83      262.79      5.96 o 
   2  11   4       37.22       42.98      3.33 o 
   3  11   4       47.44       38.71      3.75 o 
   4  11   4      186.28      217.79      5.97 o 
   5  11   4        2.38       -2.92      2.92 o 
   6  11   4        1.58        0.51      3.45 o 
   7  11   4       88.32      103.55      6.26 o 
   8  11   4       27.90       20.35      5.63 o 
   9  11   4        0.01       -5.15      5.15 o 
  10  11   4        0.09        4.04      5.63 o 
  11  11   4        0.39        2.59      6.91 o 
   0  12   4     2108.20     2104.40     32.51 o 
   1  12   4      627.94      683.53     10.82 o 
   2  12   4      163.17      174.80      5.52 o 
   3  12   4       60.67       64.97      4.09 o 
   4  12   4      168.24      179.51      6.23 o 
   5  12   4        7.16       -3.43      3.43 o 
   6  12   4      207.38      232.94      8.41 o 
   7  12   4        4.82        5.07      6.02 o 
   8  12   4       89.14       97.07      8.91 o 
   9  12   4       10.70       16.83      8.16 o 
  10  12   4        0.02       -0.99      8.28 o 
   1  13   4        0.26       -3.49      3.49 o 
   2  13   4      125.80      129.41      6.02 o 
   3  13   4       58.99       57.71      4.53 o 
   4  13   4       18.53       19.17      4.02 o 
   5  13   4       39.31       30.44      5.09 o 
   6  13   4      251.80      295.02      9.46 o 
   7  13   4       91.18      106.66      9.28 o 
   8  13   4        9.65        9.02      6.74 o 
   9  13   4        1.07       -7.55      7.55 o 
   0  14   4       98.95       88.30      9.17 o 
   1  14   4        1.23       -4.02      4.02 o 
   2  14   4       63.74       76.03      6.11 o 
   3  14   4      150.89      154.96      8.41 o 
   4  14   4       49.84       53.77      7.87 o 
   5  14   4        0.99       -2.36      4.25 o 
   6  14   4        0.61       -5.13      5.13 o 
   7  14   4        3.31        4.28      5.60 o 
   8  14   4       46.53       43.36      7.96 o 
   9  14   4        0.66       -8.05      8.05 o 
   1  15   4        2.06        0.39      5.29 o 
   2  15   4      153.94      149.67      8.80 o 
   3  15   4       23.60       16.26      5.74 o 
   4  15   4        5.41        5.28      5.27 o 
   5  15   4       50.14       52.52      9.23 o 
   6  15   4        3.83        0.05      7.48 o 
   7  15   4        7.43       -1.62      7.61 o 
   8  15   4       12.40        9.18     13.36 o 
   0  16   4       40.67       27.01     10.94 o 
   1  16   4       16.73        5.85      6.08 o 
   2  16   4       13.12        0.88      5.69 o 
   3  16   4        0.20        0.11      5.84 o 
   4  16   4        3.79        7.08      8.14 o 
   5  16   4       10.36       12.74      8.37 o 
   6  16   4        3.32       -6.96      8.09 o 
   7  16   4        0.85        5.84      8.48 o 
   1  17   4        8.84        3.80      7.51 o 
   2  17   4       26.39       33.47      8.51 o 
   3  17   4      110.61      113.46      9.14 o 
   4  17   4        1.04       -6.18      6.18 o 
   5  17   4        3.50        2.52      6.99 o 
   0  18   4        0.46      -12.05     12.05 o 
   1  18   4        8.89       12.28      8.17 o 
   2  18   4        0.14       -6.62      7.70 o 
   3  18   4        0.18       -8.68      8.68 o 
   1   1   5       44.97       32.89      1.10 o 
   2   1   5    37889.39    38387.77    260.43 o 
   3   1   5     2399.35     2194.72     18.13 o 
   4   1   5       12.63       29.75      1.72 o 
   5   1   5      546.15      566.04      6.87 o 
   6   1   5       95.27      106.55      3.39 o 
   7   1   5      385.04      398.03      7.51 o 
   8   1   5     1053.43     1068.75     15.46 o 
   9   1   5       93.48       88.93      5.02 o 
  10   1   5      318.36      313.78      7.40 o 
  11   1   5       23.77       16.59      4.01 o 
  12   1   5        0.03       -1.17      4.16 o 
  13   1   5        3.41       -4.75      4.75 o 
   0   2   5       33.24       51.73      2.60 o 
   1   2   5     5315.50     5027.10     38.47 o 
   2   2   5       95.92       84.60      1.90 o 
   3   2   5       64.32       90.16      1.95 o 
   4   2   5       23.47       15.75      1.86 o 
   5   2   5      197.20      229.66      3.99 o 
   6   2   5      861.70      888.70     12.17 o 
   7   2   5        0.32        0.12      1.94 o 
   8   2   5      129.01      122.98      4.79 o 
   9   2   5        2.26       -0.13      3.13 o 
  10   2   5      141.69      146.71      6.11 o 
  11   2   5        0.61       -0.95      3.85 o 
  12   2   5        0.01        0.09      4.65 o 
  13   2   5       33.74       29.46      6.46 o 
   1   3   5     1423.79     1378.86     12.96 o 
   2   3   5      193.36      146.83      2.24 o 
   3   3   5     1210.49     1252.04      9.44 o 
   4   3   5       17.71        5.83      1.20 o 
   5   3   5      133.28      121.29      2.90 o 
   6   3   5      127.47      118.55      3.03 o 
   7   3   5      159.70      166.13      4.03 o 
   8   3   5      138.19      130.52      4.57 o 
   9   3   5      115.52      144.49      5.70 o 
  10   3   5      184.30      180.34      6.58 o 
  11   3   5        1.40        1.48      4.17 o 
  12   3   5       79.86       92.04      6.70 o 
  13   3   5       17.51       17.15      5.44 o 
   0   4   5     5453.18     5090.63     62.43 o 
   1   4   5       12.04        1.21      0.86 o 
   2   4   5     1007.95      975.68      8.74 o 
   3   4   5      297.71      359.57      4.07 o 
   4   4   5      331.47      288.29      3.81 o 
   5   4   5     1353.49     1366.67     11.95 o 
   6   4   5      295.68      282.92      4.58 o 
   7   4   5        6.85        9.56      2.15 o 
   8   4   5        3.79       -2.57      2.57 o 
   9   4   5        2.88       -0.83      3.22 o 
  10   4   5       34.80       29.72      4.62 o 
  11   4   5       46.72       56.28      6.05 o 
  12   4   5        6.64        4.86      4.95 o 
  13   4   5       17.49       15.12      5.47 o 
   1   5   5      695.18      742.65      8.64 o 
   2   5   5        3.74        5.38      1.04 o 
   3   5   5      138.29      154.06      2.97 o 
   4   5   5        0.02        0.61      1.44 o 
   5   5   5      120.68      136.06      3.08 o 
   6   5   5      122.43      115.98      3.32 o 
   7   5   5        9.43        6.39      2.41 o 
   8   5   5      107.45       98.13      4.48 o 
   9   5   5       35.98       31.93      4.07 o 
  10   5   5       27.20       29.90      4.42 o 
  11   5   5       40.11       34.63      5.79 o 
  12   5   5        0.06        0.99      4.53 o 
  13   5   5        0.24       -0.74      5.25 o 
   0   6   5     2471.87     2555.98     30.09 o 
   1   6   5     3314.25     3385.71     26.06 o 
   2   6   5      262.90      218.85      3.58 o 
   3   6   5       79.58       96.85      2.71 o 
   4   6   5      205.78      198.60      3.91 o 
   5   6   5     1362.41     1403.06     13.08 o 
   6   6   5       38.02       37.23      2.79 o 
   7   6   5      287.33      284.67      6.27 o 
   8   6   5      145.78      154.60      5.28 o 
   9   6   5        1.17       -0.36      3.42 o 
  10   6   5      148.92      144.21      6.37 o 
  11   6   5        6.88       -4.60      4.60 o 
  12   6   5        0.03        1.49      4.94 o 
  13   6   5        0.32        3.10      6.94 o 
   1   7   5        0.06       -0.87      1.17 o 
   2   7   5       72.31       79.18      2.26 o 
   3   7   5       34.46       56.33      2.13 o 
   4   7   5      710.25      705.44      7.96 o 
   5   7   5       67.66       67.22      2.95 o 
   6   7   5        3.10        1.71      2.43 o 
   7   7   5      179.90      170.84      5.25 o 
   8   7   5        4.68        2.67      3.18 o 
   9   7   5      246.43      223.53      7.53 o 
  10   7   5       92.84      104.02      6.69 o 
  11   7   5        9.34        0.11      4.48 o 
  12   7   5        5.28        7.15      5.60 o 
   0   8   5      958.47     1039.79     15.10 o 
   1   8   5      190.39      160.14      3.66 o 
   2   8   5      133.69      119.24      3.19 o 
   3   8   5       22.81       11.64      2.16 o 
   4   8   5      191.18      205.13      5.02 o 
   5   8   5       13.12        8.99      2.58 o 
   6   8   5       30.86       18.91      3.13 o 
   7   8   5       41.29       27.49      3.68 o 
   8   8   5       56.95       52.30      4.26 o 
   9   8   5        1.94       -1.87      3.68 o 
  10   8   5       35.26       41.21      5.23 o 
  11   8   5       31.74       16.86      5.13 o 
  12   8   5       25.98       21.62      6.91 o 
   1   9   5        2.38       -1.07      1.84 o 
   2   9   5     1356.12     1314.65     13.32 o 
   3   9   5        0.62        0.59      2.28 o 
   4   9   5     2527.36     2445.03     22.27 o 
   5   9   5      526.40      535.41      8.10 o 
   6   9   5      697.98      644.20      9.81 o 
   7   9   5      309.62      325.98      9.03 o 
   8   9   5      118.84      114.36      6.04 o 
   9   9   5      159.31      151.89      6.99 o 
  10   9   5        1.63        0.82      5.11 o 
  11   9   5       16.87       16.57      5.93 o 
  12   9   5        1.72       10.09      8.22 o 
   0  10   5      320.25      306.47      7.96 o 
   1  10   5       25.32       15.54      2.64 o 
   2  10   5     1565.73     1566.25     18.99 o 
   3  10   5      173.61      184.91      5.29 o 
   4  10   5      591.78      564.29      8.88 o 
   5  10   5      375.64      378.28      7.10 o 
   6  10   5      818.62      795.48     11.97 o 
   7  10   5       44.92       49.06      4.82 o 
   8  10   5       27.15       37.92      4.41 o 
   9  10   5        1.66        0.81      4.60 o 
  10  10   5        1.12        0.20      5.07 o 
  11  10   5        3.88       -2.04      5.97 o 
   1  11   5      126.39      130.53      4.98 o 
   2  11   5       67.20       94.15      6.14 o 
   3  11   5      247.47      235.86      5.99 o 
   4  11   5      163.84      165.11      6.36 o 
   5  11   5        1.47       -2.95      2.95 o 
   6  11   5       86.24      103.13      5.27 o 
   7  11   5       73.60       77.68      6.02 o 
   8  11   5       11.59       22.59      5.70 o 
   9  11   5        0.42       -6.95      6.95 o 
  10  11   5        4.45        5.14      8.12 o 
  11  11   5       26.88       27.58     12.52 o 
   0  12   5      875.85      858.03     24.13 o 
   1  12   5      269.27      266.99      7.07 o 
   2  12   5        0.01        0.20      3.17 o 
   3  12   5       10.09        1.51      3.05 o 
   4  12   5       34.83       28.45      4.45 o 
   5  12   5      295.66      290.75      7.61 o 
   6  12   5       66.72       82.58      5.95 o 
   7  12   5        5.34       -0.63      6.18 o 
   8  12   5       14.12        0.95      6.14 o 
   9  12   5        0.50       24.29      8.48 o 
  10  12   5       37.02       30.15      9.77 o 
   1  13   5       72.82       73.01      4.69 o 
   2  13   5      244.67      237.84      7.52 o 
   3  13   5      730.10      715.62     12.57 o 
   4  13   5       35.42       31.94      4.19 o 
   5  13   5       37.28       29.78      6.13 o 
   6  13   5        6.21        7.08      4.76 o 
   7  13   5       14.81        4.46      5.55 o 
   8  13   5       31.91       32.81     10.39 o 
   9  13   5        0.94        1.13      7.66 o 
   0  14   5       12.50       10.86      6.72 o 
   1  14   5        7.16        6.86      4.64 o 
   2  14   5        0.09       -4.10      4.10 o 
   3  14   5        4.85        2.49      4.00 o 
   4  14   5       68.06       77.52      6.30 o 
   5  14   5        0.17       -3.30      5.02 o 
   6  14   5        0.05       -4.49      4.49 o 
   7  14   5        1.93       -3.45      6.14 o 
   8  14   5       14.62        7.93      7.11 o 
   9  14   5       17.37       32.37     33.87 o 
   1  15   5       17.77       14.77      5.10 o 
   2  15   5        3.17        2.75      5.53 o 
   3  15   5        7.15        2.74      5.61 o 
   4  15   5        0.05        2.37      5.29 o 
   5  15   5       10.68       16.05      6.62 o 
   6  15   5       26.16       42.91      9.39 o 
   7  15   5       38.70       23.80     10.98 o 
   8  15   5        1.08        7.99     10.04 o 
   0  16   5       89.77       92.45     12.87 o 
   1  16   5      123.41      156.22     19.65 o 
   2  16   5        7.22       14.54      6.10 o 
   3  16   5        2.73       -0.97      5.67 o 
   4  16   5      128.19      147.44      9.43 o 
   5  16   5       27.13       26.84      8.19 o 
   6  16   5       14.88       12.48      8.77 o 
   7  16   5        6.10        5.13     10.24 o 
   1  17   5       55.89       71.95     11.29 o 
   2  17   5        0.44        5.01      6.83 o 
   3  17   5       25.97       24.02      6.92 o 
   4  17   5        4.74       -2.89      6.61 o 
   5  17   5       27.49       11.82      7.41 o 
   0  18   5       15.70       18.36     12.47 o 
   1  18   5       18.20        8.88      8.10 o 
   2  18   5        9.89        9.61      8.15 o 
   3  18   5        4.74       -1.92      9.05 o 
   0   0   6    34711.51    36194.56    491.86 o 
   1   0   6     9964.59    10069.76     97.69 o 
   2   0   6      136.13      137.85      3.35 o 
   3   0   6      100.21       73.68      2.45 o 
   4   0   6      579.78      576.08      9.29 o 
   5   0   6     2993.58     2785.59     56.65 o 
   6   0   6     2093.16     2023.45     29.42 o 
   7   0   6      391.26      349.39      8.42 o 
   8   0   6       48.99       44.31      5.44 o 
   9   0   6      412.82      410.94     11.57 o 
  10   0   6      287.06      272.41      9.87 o 
  11   0   6       58.09       51.03      6.51 o 
  12   0   6       47.43       37.29      6.69 o 
  13   0   6        3.36        5.87     12.66 o 
   1   1   6     3724.07     3494.43     25.87 o 
   2   1   6     4754.26     4569.92     32.91 o 
   3   1   6      205.80      156.98      2.44 o 
   4   1   6     3924.43     3970.31     31.83 o 
   5   1   6      570.94      545.22      7.95 o 
   6   1   6      774.56      806.14      9.25 o 
   7   1   6      113.26      114.67      3.77 o 
   8   1   6     1498.96     1559.05     17.28 o 
   9   1   6      173.80      171.19      7.95 o 
  10   1   6      152.51      159.71      5.84 o 
  11   1   6       18.98       12.44      3.97 o 
  12   1   6       10.49        9.62      4.49 o 
  13   1   6        3.95        1.40      5.00 o 
   0   2   6    29535.27    30120.67    353.00 o 
   1   2   6    27726.05    28060.50    208.50 o 
   2   2   6      136.71      148.65      2.47 o 
   3   2   6     1173.49     1156.50      9.47 o 
   4   2   6     2730.33     2787.00     21.91 o 
   5   2   6     2832.01     2807.46     23.79 o 
   6   2   6       52.12       48.98      2.76 o 
   7   2   6        0.46       -1.03      1.94 o 
   8   2   6      205.70      211.16      6.56 o 
   9   2   6       83.31       74.35      4.44 o 
  10   2   6      361.68      386.14      8.41 o 
  11   2   6      150.64      165.52      7.11 o 
  12   2   6       71.71       68.23      7.17 o 
  13   2   6       14.12       15.15      5.51 o 
   1   3   6     1400.75     1395.23     11.99 o 
   2   3   6       10.71       19.72      1.35 o 
   3   3   6      407.12      306.93      3.73 o 
   4   3   6        2.74       -0.99      1.08 o 
   5   3   6     1327.21     1350.81     11.87 o 
   6   3   6        1.30       -1.64      1.64 o 
   7   3   6      120.62      109.37      3.59 o 
   8   3   6       97.07       99.43      5.11 o 
   9   3   6        6.97        2.14      3.11 o 
  10   3   6       81.76       85.08      5.80 o 
  11   3   6        0.10       -1.02      4.16 o 
  12   3   6       15.64       19.29      4.92 o 
  13   3   6        1.31        0.67      5.08 o 
   0   4   6     4290.95     4281.11     53.29 o 
   1   4   6      666.67      624.41      8.26 o 
   2   4   6        2.98        6.58      1.00 o 
   3   4   6     3903.54     3918.87     27.37 o 
   4   4   6      234.52      224.06      3.29 o 
   5   4   6       10.56        5.95      1.97 o 
   6   4   6       17.35       15.14      1.87 o 
   7   4   6      193.67      202.24      4.59 o 
   8   4   6       79.05       79.57      4.17 o 
   9   4   6       14.72       16.18      4.09 o 
  10   4   6      121.79      123.55      6.43 o 
  11   4   6        0.08        0.90      4.29 o 
  12   4   6        1.60       -2.08      4.50 o 
  13   4   6        0.27        2.22      4.98 o 
   1   5   6     3796.31     3956.34     29.91 o 
   2   5   6     6845.52     6772.25     58.84 o 
   3   5   6     7132.03     7054.93     47.92 o 
   4   5   6     2192.71     2321.19     17.51 o 
   5   5   6       14.62       16.47      1.71 o 
   6   5   6        0.98       -1.17      1.70 o 
   7   5   6        8.66        5.85      2.79 o 
   8   5   6      202.85      168.42      5.38 o 
   9   5   6        5.58        2.54      3.39 o 
  10   5   6       80.45       82.39      5.57 o 
  11   5   6        0.97        0.28      4.20 o 
  12   5   6        0.08       -0.87      4.48 o 
  13   5   6       11.68        8.77      5.59 o 
   0   6   6     3965.86     4291.55     54.47 o 
   1   6   6        1.99        5.27      1.28 o 
   2   6   6       11.22       10.65      1.41 o 
   3   6   6      409.91      392.46      4.79 o 
   4   6   6      106.29       93.96      3.00 o 
   5   6   6      345.33      365.41      5.62 o 
   6   6   6      547.79      555.86      7.76 o 
   7   6   6       18.61       14.36      2.69 o 
   8   6   6        0.18       -2.82      2.82 o 
   9   6   6       13.10       12.08      3.72 o 
  10   6   6        6.12        4.13      4.03 o 
  11   6   6       28.00       23.94      5.48 o 
  12   6   6       32.98       17.66      5.54 o 
  13   6   6        6.64       -3.60      6.80 o 
   1   7   6     1109.63      984.79      9.36 o 
   2   7   6      378.79      365.06      4.91 o 
   3   7   6      153.60      124.06      3.16 o 
   4   7   6        8.12        5.74      1.87 o 
   5   7   6      253.57      256.58      4.64 o 
   6   7   6        1.68       -0.55      2.28 o 
   7   7   6      366.53      374.14      7.35 o 
   8   7   6       59.90       51.29      4.17 o 
   9   7   6       46.69       50.09      4.87 o 
  10   7   6        1.62        2.22      4.12 o 
  11   7   6       13.53       10.24      5.27 o 
  12   7   6        3.17        3.28      5.49 o 
   0   8   6        1.07        2.78      2.32 o 
   1   8   6     1244.05     1246.95     11.56 o 
   2   8   6      388.51      384.57      5.79 o 
   3   8   6      717.69      678.23      8.37 o 
   4   8   6      120.04      122.21      3.95 o 
   5   8   6      399.13      379.56      6.55 o 
   6   8   6      351.30      308.06      6.28 o 
   7   8   6       23.57       27.54      3.71 o 
   8   8   6        1.06       -3.60      3.60 o 
   9   8   6        0.30       -3.67      3.67 o 
  10   8   6       12.05       16.05      4.71 o 
  11   8   6        8.85       10.91      4.95 o 
  12   8   6       11.91       26.71      7.02 o 
   1   9   6      264.03      264.28      5.38 o 
   2   9   6      215.46      207.76      5.05 o 
   3   9   6      763.46      717.64      9.03 o 
   4   9   6      408.31      395.44      6.81 o 
   5   9   6      132.42      134.18      5.13 o 
   6   9   6      247.19      296.04      7.27 o 
   7   9   6      118.40      130.62      6.56 o 
   8   9   6       22.66       15.37      3.72 o 
   9   9   6        0.61       -1.96      5.26 o 
  10   9   6        4.91        7.32      4.71 o 
  11   9   6        2.12       10.61      5.57 o 
  12   9   6        0.18       -8.52      8.52 o 
   0  10   6     2366.59     2269.25     33.38 o 
   1  10   6      854.33      904.14     11.23 o 
   2  10   6        1.26       -2.29      2.68 o 
   3  10   6      556.11      531.93      8.45 o 
   4  10   6      450.93      466.80      9.42 o 
   5  10   6       22.79       18.35      3.67 o 
   6  10   6       55.08       50.40      4.33 o 
   7  10   6        3.28       -4.03      4.03 o 
   8  10   6        1.78       -3.07      3.61 o 
   9  10   6       40.85       39.00      7.13 o 
  10  10   6       10.48        4.86      5.16 o 
  11  10   6        3.22        6.04      5.60 o 
   1  11   6       44.91       57.38      3.93 o 
   2  11   6        1.62       -2.54      2.54 o 
   3  11   6       58.52       68.79      4.08 o 
   4  11   6       12.86        3.41      3.61 o 
   5  11   6      392.81      429.67     10.28 o 
   6  11   6       34.20       41.75      4.37 o 
   7  11   6       18.91        7.31      4.90 o 
   8  11   6       15.03       24.19      5.27 o 
   9  11   6        0.45        9.06      6.73 o 
  10  11   6        3.57        3.65      8.32 o 
  11  11   6       27.98       38.97     25.15 o 
   0  12   6      235.80      225.88     12.65 o 
   1  12   6      292.57      244.24      7.22 o 
   2  12   6      205.50      215.69      6.49 o 
   3  12   6      405.84      439.71      9.60 o 
   4  12   6       97.81      109.86      4.89 o 
   5  12   6      498.23      500.71      9.71 o 
   6  12   6      147.51      151.35      6.24 o 
   7  12   6      131.41      131.74      9.25 o 
   8  12   6      103.47      126.38      9.94 o 
   9  12   6        7.86        3.30      8.05 o 
  10  12   6       11.93       14.80      8.82 o 
   1  13   6       30.85       35.38      4.07 o 
   2  13   6      139.18      131.90      5.68 o 
   3  13   6       38.08       47.99      4.43 o 
   4  13   6       39.80       49.60      5.90 o 
   5  13   6        5.09        3.02      4.00 o 
   6  13   6        0.11       -4.43      4.43 o 
   7  13   6       27.41       28.28      6.92 o 
   8  13   6        1.82       -4.84      6.63 o 
   9  13   6      120.09      144.99     21.36 o 
   0  14   6      149.57      129.74     10.15 o 
   1  14   6      284.61      338.86      9.07 o 
   2  14   6      136.45      123.01      6.47 o 
   3  14   6      283.14      289.51      8.53 o 
   4  14   6       22.32       12.52      4.58 o 
   5  14   6       13.28       24.48      7.34 o 
   6  14   6       82.20       78.11      7.35 o 
   7  14   6       14.98       21.99     10.48 o 
   8  14   6       18.79        8.69     11.21 o 
   1  15   6      263.11      313.87     10.19 o 
   2  15   6       20.38       18.92      5.44 o 
   3  15   6       55.17       64.83      7.02 o 
   4  15   6       24.20       11.83      5.99 o 
   5  15   6        5.36        7.81      6.66 o 
   6  15   6       17.23       10.21      7.70 o 
   7  15   6       23.00       11.44     10.42 o 
   8  15   6        1.03       11.08     11.14 o 
   0  16   6        6.63        9.14      7.63 o 
   1  16   6       36.09       32.90      6.01 o 
   2  16   6       89.34      101.10      8.48 o 
   3  16   6        0.00       -3.34      5.93 o 
   4  16   6       18.31       15.90      6.53 o 
   5  16   6        5.49       14.46      7.09 o 
   6  16   6       16.36       10.50      8.44 o 
   1  17   6       41.85       40.56      7.42 o 
   2  17   6        4.87        8.81      8.55 o 
   3  17   6       51.50       50.94      7.88 o 
   4  17   6        0.47       -6.69      6.88 o 
   5  17   6        0.17       -1.02      7.24 o 
   0  18   6        8.07      -13.59     20.74 o 
   1  18   6       13.55        1.78      8.36 o 
   2  18   6        8.80        4.36      8.03 o 
   3  18   6        4.16        3.25      9.43 o 
   1   1   7     2037.07     1972.27     14.62 o 
   2   1   7      786.48      707.85      6.52 o 
   3   1   7       96.74       86.83      1.98 o 
   4   1   7     3152.13     2908.71     22.79 o 
   5   1   7     1036.16      954.83     10.36 o 
   6   1   7      686.99      750.25      8.86 o 
   7   1   7      204.65      215.36      4.86 o 
   8   1   7      476.69      496.58      8.30 o 
   9   1   7      225.77      210.85      6.33 o 
  10   1   7      104.70      102.48      5.64 o 
  11   1   7        2.05       -1.32      3.60 o 
  12   1   7        2.04       -1.92      4.22 o 
  13   1   7       11.64        6.53      5.33 o 
   0   2   7     6889.28     7005.89     68.82 o 
   1   2   7    11302.59    11211.94     80.42 o 
   2   2   7     2667.52     2663.51     20.47 o 
   3   2   7        0.19        5.14      1.20 o 
   4   2   7       19.53       27.67      1.47 o 
   5   2   7      803.51      861.66      9.32 o 
   6   2   7       59.43       92.53      3.22 o 
   7   2   7      269.18      276.62      5.19 o 
   8   2   7       24.79       25.58      4.34 o 
   9   2   7       25.06       19.79      5.15 o 
  10   2   7       97.33      105.28      5.86 o 
  11   2   7       69.90       63.88      5.16 o 
  12   2   7       34.80       46.73      5.63 o 
  13   2   7        2.03        2.38      5.04 o 
   1   3   7        1.29        0.87      1.43 o 
   2   3   7     4122.13     3965.32     29.79 o 
   3   3   7      118.02      121.70      2.39 o 
   4   3   7      390.40      365.33      4.77 o 
   5   3   7        0.53       -0.83      1.56 o 
   6   3   7        6.15        4.67      1.84 o 
   7   3   7        1.80       -0.26      2.10 o 
   8   3   7      316.73      318.47      6.39 o 
   9   3   7      104.41      113.17      5.64 o 
  10   3   7       17.48       20.14      4.62 o 
  11   3   7       14.16       18.44      5.88 o 
  12   3   7        0.17       -4.52      4.52 o 
  13   3   7       16.61       17.63      5.54 o 
   0   4   7      196.66      193.77      5.35 o 
   1   4   7       53.97       53.48      1.84 o 
   2   4   7      966.56      889.81      8.77 o 
   3   4   7      599.28      599.25      6.08 o 
   4   4   7     2030.50     2103.91     15.93 o 
   5   4   7       48.36       62.51      2.28 o 
   6   4   7     1893.44     1881.56     17.70 o 
   7   4   7      170.81      164.15      4.59 o 
   8   4   7       53.72       42.73      3.95 o 
   9   4   7       50.91       51.11      4.72 o 
  10   4   7        6.30        7.69      4.23 o 
  11   4   7       11.04        5.11      4.66 o 
  12   4   7        8.70       17.66      5.10 o 
  13   4   7       25.65       28.44      5.58 o 
   1   5   7      107.37      125.78      2.85 o 
   2   5   7        0.94        0.67      1.31 o 
   3   5   7      184.07      183.96      3.32 o 
   4   5   7     5599.21     5802.67     40.15 o 
   5   5   7        1.22       -0.03      1.74 o 
   6   5   7      199.65      220.66      4.58 o 
   7   5   7       14.68        9.69      2.54 o 
   8   5   7        4.22       -0.64      2.97 o 
   9   5   7      242.42      215.56      7.31 o 
  10   5   7        0.99        0.19      3.98 o 
  11   5   7       31.96       26.74      5.08 o 
  12   5   7        5.89        4.08      5.44 o 
  13   5   7        8.99        4.33      7.02 o 
   0   6   7    11514.30    11748.40    126.28 o 
   1   6   7      233.22      225.23      3.25 o 
   2   6   7      413.43      408.41      5.18 o 
   3   6   7      188.14      182.22      3.35 o 
   4   6   7       21.45       15.67      1.79 o 
   5   6   7      149.47      164.32      3.97 o 
   6   6   7        7.85        0.00      1.99 o 
   7   6   7        5.10       -2.30      2.30 o 
   8   6   7       16.60       11.44      3.13 o 
   9   6   7        0.01        4.13      4.18 o 
  10   6   7       22.53       17.23      4.82 o 
  11   6   7        6.02       12.03      5.27 o 
  12   6   7        2.67       -3.41      5.20 o 
   1   7   7        0.12       -0.19      1.32 o 
   2   7   7      945.50      983.51     10.96 o 
   3   7   7      344.31      355.33      5.20 o 
   4   7   7     1005.04      965.06     11.39 o 
   5   7   7        5.18        3.02      2.22 o 
   6   7   7       32.69       30.17      3.24 o 
   7   7   7       39.57       32.11      3.39 o 
   8   7   7       60.64       56.93      4.36 o 
   9   7   7        0.01       -3.50      3.50 o 
  10   7   7        0.18       -0.87      4.35 o 
  11   7   7       12.00        3.89      5.10 o 
  12   7   7        0.61        6.02      5.58 o 
   0   8   7      302.02      366.42      7.77 o 
   1   8   7        6.80        4.21      1.97 o 
   2   8   7      530.39      555.74      7.37 o 
   3   8   7        0.11        0.86      2.06 o 
   4   8   7      858.87      836.32      9.97 o 
   5   8   7     1741.10     1754.33     18.62 o 
   6   8   7      435.32      428.98      7.37 o 
   7   8   7      255.70      230.48      6.24 o 
   8   8   7       53.08       47.81      4.33 o 
   9   8   7       90.35       76.79      5.58 o 
  10   8   7        0.29       -4.93      4.93 o 
  11   8   7        0.19       -0.03      4.89 o 
  12   8   7       22.15       11.78      5.99 o 
   1   9   7      121.67      111.79      3.84 o 
   2   9   7      834.40      772.71      9.95 o 
   3   9   7      325.28      346.59      6.60 o 
   4   9   7       60.22       57.32      3.84 o 
   5   9   7       24.58       30.68      3.16 o 
   6   9   7        7.10        5.30      2.96 o 
   7   9   7      208.96      195.63      5.92 o 
   8   9   7       34.24       22.14      3.99 o 
   9   9   7       21.38       20.85      4.63 o 
  10   9   7       10.96        4.32      4.56 o 
  11   9   7       74.57       88.81      7.40 o 
   0  10   7      185.08      171.60      7.86 o 
   1  10   7       73.37       63.85      3.88 o 
   2  10   7        0.88       -2.37      2.37 o 
   3  10   7       77.57       79.03      4.24 o 
   4  10   7      140.25      146.19      5.03 o 
   5  10   7      934.58      908.44     12.91 o 
   6  10   7       66.35       63.40      4.52 o 
   7  10   7      110.95      118.66      6.71 o 
   8  10   7       16.92       17.88      5.02 o 
   9  10   7       14.33       11.09      5.72 o 
  10  10   7        0.49       -4.66      5.64 o 
  11  10   7        4.04       -2.18      7.18 o 
   1  11   7       42.07       41.83      3.91 o 
   2  11   7      731.53      757.04     11.39 o 
   3  11   7      180.49      197.46      5.75 o 
   4  11   7       20.55       23.68      4.51 o 
   5  11   7        5.53       -3.24      3.24 o 
   6  11   7       65.35       65.75      4.93 o 
   7  11   7        5.78        3.10      4.32 o 
   8  11   7        2.84       -3.91      4.66 o 
   9  11   7      197.38      234.06     11.88 o 
  10  11   7        0.04        7.06      7.09 o 
   0  12   7      557.21      497.07     13.10 o 
   1  12   7        1.76        0.51      3.13 o 
   2  12   7        1.61        0.76      3.33 o 
   3  12   7      194.66      187.12      6.29 o 
   4  12   7        5.93        7.47      3.40 o 
   5  12   7       93.93       87.41      5.26 o 
   6  12   7       57.91       60.87      5.42 o 
   7  12   7       14.01       20.28      5.24 o 
   8  12   7      100.76      113.12      9.42 o 
   9  12   7        0.30        0.89      7.64 o 
  10  12   7       14.01       13.12      9.02 o 
   1  13   7       23.37       26.84      3.97 o 
   2  13   7       95.29      109.63      6.65 o 
   3  13   7       67.07       59.77      4.74 o 
   4  13   7      165.70      174.15      6.63 o 
   5  13   7        9.99        7.00      4.63 o 
   6  13   7       98.45      105.02      8.87 o 
   7  13   7        6.56        7.69      6.50 o 
   8  13   7        5.09       -0.87      7.02 o 
   9  13   7       17.70       16.75      9.19 o 
   0  14   7      101.79       93.58      8.36 o 
   1  14   7        0.24       -3.52      3.52 o 
   2  14   7        6.64        1.79      4.01 o 
   3  14   7       10.09        8.08      4.22 o 
   4  14   7       26.79       21.52      4.58 o 
   5  14   7        4.20        3.28      5.31 o 
   6  14   7        8.07        9.70      5.70 o 
   7  14   7       20.99        1.83      7.57 o 
   8  14   7       21.03       16.66      7.37 o 
   1  15   7       10.62        3.00      5.03 o 
   2  15   7      136.96      151.08      8.02 o 
   3  15   7       56.33       41.71      6.04 o 
   4  15   7        0.03       -5.41      5.41 o 
   5  15   7        3.95        8.29      5.69 o 
   6  15   7        0.07       -3.74      5.71 o 
   7  15   7       21.43       11.05      8.64 o 
   0  16   7       20.12        7.77      7.61 o 
   1  16   7       30.93       33.77      7.09 o 
   2  16   7       42.58       45.88      7.36 o 
   3  16   7       36.26       33.79      6.92 o 
   4  16   7       49.02       69.57      8.77 o 
   5  16   7        1.99        6.88      7.77 o 
   6  16   7       62.23       68.98     10.34 o 
   1  17   7       15.17       11.79     11.52 o 
   2  17   7        6.29        6.48      6.82 o 
   3  17   7        0.01       -0.56      6.43 o 
   4  17   7       14.19       21.96      7.54 o 
   5  17   7        0.00       11.22      8.79 o 
   0  18   7       54.64       58.34     15.97 o 
   1  18   7       65.85       69.61     11.09 o 
   2  18   7       15.08       16.99      9.65 o 
   0   0   8     4697.68     4809.22     67.72 o 
   1   0   8      405.96      324.55      5.69 o 
   2   0   8        3.90        6.36      1.32 o 
   3   0   8      102.69      116.87      3.24 o 
   4   0   8       38.34       60.43      3.63 o 
   5   0   8     6231.03     6026.52     67.55 o 
   6   0   8     1410.70     1466.74     20.35 o 
   7   0   8       45.42       46.97      4.15 o 
   8   0   8     1180.05     1207.17     18.92 o 
   9   0   8       11.77        0.42      4.40 o 
  10   0   8       81.12       87.14      6.86 o 
  11   0   8      310.17      327.52     12.42 o 
  12   0   8       12.63       18.27      7.22 o 
  13   0   8       22.11       13.00      7.71 o 
   1   1   8     2035.43     2090.93     15.57 o 
   2   1   8     3825.86     4046.53     35.75 o 
   3   1   8       73.41       75.47      1.97 o 
   4   1   8     1218.38     1198.77     10.17 o 
   5   1   8        5.80        5.69      1.48 o 
   6   1   8      405.42      385.28      6.02 o 
   7   1   8       34.08       27.55      2.63 o 
   8   1   8      123.34      133.90      4.80 o 
   9   1   8       63.48       77.15      5.53 o 
  10   1   8      164.88      177.24      6.35 o 
  11   1   8        0.57       -0.75      4.03 o 
  12   1   8        0.55        2.44      4.47 o 
  13   1   8        2.77        6.32      5.52 o 
   0   2   8    22594.88    23598.94    227.04 o 
   1   2   8    11405.69    11435.06     82.11 o 
   2   2   8     3955.99     3974.43     28.51 o 
   3   2   8      320.66      318.70      4.11 o 
   4   2   8     1102.10     1240.09     11.13 o 
   5   2   8      351.07      296.92      4.52 o 
   6   2   8        9.47        9.25      2.01 o 
   7   2   8      390.75      403.34      6.59 o 
   8   2   8      285.32      283.37      6.10 o 
   9   2   8       29.35       38.83      3.88 o 
  10   2   8       75.84       87.86      6.01 o 
  11   2   8       23.29       33.53      5.14 o 
  12   2   8       79.49       87.35      6.49 o 
  13   2   8       51.19       56.99      6.22 o 
   1   3   8      112.71      123.49      3.20 o 
   2   3   8        0.05       -0.58      1.00 o 
   3   3   8      323.32      276.98      3.63 o 
   4   3   8     1131.24     1243.77     11.26 o 
   5   3   8       10.36       11.56      2.03 o 
   6   3   8       31.42       45.38      2.59 o 
   7   3   8      487.40      471.14      6.87 o 
   8   3   8      712.32      759.53     10.82 o 
   9   3   8      147.22      170.34      6.29 o 
  10   3   8      224.01      224.98      7.40 o 
  11   3   8       38.91       33.63      5.22 o 
  12   3   8        0.05       -4.62      4.62 o 
  13   3   8       24.69       19.50      5.59 o 
   0   4   8     1020.29     1159.04     17.31 o 
   1   4   8        1.24        8.30      2.29 o 
   2   4   8        3.66        4.15      1.90 o 
   3   4   8       53.36       51.57      1.94 o 
   4   4   8      181.06      146.73      2.91 o 
   5   4   8      697.76      714.43      7.53 o 
   6   4   8      169.28      174.49      4.46 o 
   7   4   8       80.32       71.40      3.49 o 
   8   4   8       22.12       14.48      3.98 o 
   9   4   8       65.41       71.72      5.14 o 
  10   4   8       48.98       46.16      5.09 o 
  11   4   8        1.46        1.37      5.32 o 
  12   4   8       16.02       17.58      5.88 o 
  13   4   8        0.67        2.51      5.57 o 
   1   5   8     1112.18     1136.15     10.79 o 
   2   5   8      724.55      747.99     11.53 o 
   3   5   8     4217.81     4323.18     33.08 o 
   4   5   8      367.33      323.85      4.95 o 
   5   5   8      349.06      339.40      5.57 o 
   6   5   8       92.73       96.26      3.88 o 
   7   5   8      845.94      817.52     10.90 o 
   8   5   8        1.34       -0.71      3.08 o 
   9   5   8      308.37      305.78      8.33 o 
  10   5   8        9.51       15.16      4.80 o 
  11   5   8       19.25       24.35      5.55 o 
  12   5   8        0.28        8.99      5.40 o 
  13   5   8        0.39       16.00      7.32 o 
   0   6   8     2482.54     2459.19     29.44 o 
   1   6   8      998.67     1106.60     11.62 o 
   2   6   8      322.62      327.91      4.95 o 
   3   6   8      276.11      281.68      4.50 o 
   4   6   8        7.80        2.46      1.60 o 
   5   6   8      311.24      379.63      6.84 o 
   6   6   8        3.18        0.49      2.13 o 
   7   6   8      823.09      780.26     10.83 o 
   8   6   8        0.89        0.37      3.25 o 
   9   6   8       21.09       21.25      4.66 o 
  10   6   8        6.09        5.23      4.62 o 
  11   6   8       11.67        3.42      5.02 o 
  12   6   8        1.11       -5.23      5.23 o 
   1   7   8      274.71      237.67      4.65 o 
   2   7   8       28.47       22.61      1.81 o 
   3   7   8      922.85      870.04      9.17 o 
   4   7   8      733.70      717.15      8.33 o 
   5   7   8        1.03        0.05      2.22 o 
   6   7   8       16.31       11.45      2.75 o 
   7   7   8        8.08       14.17      3.12 o 
   8   7   8       42.88       46.43      4.25 o 
   9   7   8       63.40       79.74      7.99 o 
  10   7   8       13.54       -2.19      4.53 o 
  11   7   8       30.63       27.49      6.10 o 
  12   7   8       32.75       33.47      6.38 o 
   0   8   8     1438.34     1396.18     22.13 o 
   1   8   8      314.85      316.09      5.63 o 
   2   8   8      136.43      148.80      4.24 o 
   3   8   8      151.81      142.56      4.39 o 
   4   8   8      545.96      539.34      7.72 o 
   5   8   8     1432.69     1415.78     14.84 o 
   6   8   8      319.18      310.86      6.45 o 
   7   8   8       72.40       66.14      4.19 o 
   8   8   8        3.00       -3.07      3.07 o 
   9   8   8       21.95        5.66      4.57 o 
  10   8   8        0.38       -4.40      4.40 o 
  11   8   8        1.43       -3.31      5.04 o 
  12   8   8       14.60       27.56      6.38 o 
   1   9   8        0.07       -2.23      2.23 o 
   2   9   8       27.15       17.08      2.63 o 
   3   9   8     1941.51     1926.43     19.53 o 
   4   9   8      830.24      892.59     11.52 o 
   5   9   8      490.38      475.38      8.81 o 
   6   9   8       98.99       92.69      5.54 o 
   7   9   8        0.11        1.23      2.96 o 
   8   9   8        8.88       -1.66      3.54 o 
   9   9   8        5.39        4.26      4.25 o 
  10   9   8        9.28       14.02      5.31 o 
  11   9   8        4.34       -4.98      5.36 o 
   0  10   8       18.10       17.05      4.40 o 
   1  10   8      471.56      498.38      8.66 o 
   2  10   8      371.12      389.77      7.11 o 
   3  10   8      122.63      133.13      4.78 o 
   4  10   8       75.05       86.02      4.30 o 
   5  10   8      178.09      191.88      6.20 o 
   6  10   8      229.73      234.12      6.96 o 
   7  10   8      142.11      157.30      6.77 o 
   8  10   8       16.37       12.07      4.74 o 
   9  10   8       94.94      104.46     10.46 o 
  10  10   8        1.35       -5.24      5.77 o 
  11  10   8       11.05        2.02      8.46 o 
   1  11   8        2.64       -2.81      2.81 o 
   2  11   8       87.83       90.14      4.67 o 
   3  11   8      239.16      197.07      6.19 o 
   4  11   8       25.28       39.94      4.57 o 
   5  11   8      129.72      125.00      5.57 o 
   6  11   8       23.41        8.44      4.17 o 
   7  11   8      175.75      186.69      8.15 o 
   8  11   8        2.91        4.41      4.98 o 
   9  11   8       78.25       96.46      8.07 o 
  10  11   8       31.35       38.16      8.18 o 
   0  12   8        9.76       -0.42      4.45 o 
   1  12   8      407.50      393.12      8.33 o 
   2  12   8      151.12      178.63      6.24 o 
   3  12   8       39.96       44.79      4.33 o 
   4  12   8       31.33       27.39      4.08 o 
   5  12   8       71.78       83.71      5.25 o 
   6  12   8       10.62        5.85      4.70 o 
   7  12   8       17.76        4.92      4.75 o 
   8  12   8        9.94        5.05      5.07 o 
   9  12   8       25.12       31.36     13.34 o 
  10  12   8        0.00        3.27     10.71 o 
   1  13   8        1.67        2.31      3.40 o 
   2  13   8        6.82        5.71      3.68 o 
   3  13   8        5.68       -0.58      3.68 o 
   4  13   8      142.40      192.50      6.99 o 
   5  13   8      234.31      237.63      8.08 o 
   6  13   8        4.48       -0.42      4.20 o 
   7  13   8       37.69       37.07      7.39 o 
   8  13   8       85.45       79.22     11.58 o 
   9  13   8       75.92       55.29     10.02 o 
   0  14   8      143.85      117.44      8.36 o 
   1  14   8        0.12       -3.49      3.49 o 
   2  14   8        0.58       -3.65      3.65 o 
   3  14   8       36.51       25.94      4.88 o 
   4  14   8       82.59       70.84      5.74 o 
   5  14   8       96.26      101.14      7.05 o 
   6  14   8       38.15       29.38      6.47 o 
   7  14   8       16.26       13.18      8.23 o 
   8  14   8       26.40       25.43      9.17 o 
   1  15   8       60.86       72.80      9.33 o 
   2  15   8       67.62       74.17      6.11 o 
   3  15   8       57.05       62.68      5.91 o 
   4  15   8        1.18        7.18      5.04 o 
   5  15   8        1.16        1.63      5.63 o 
   6  15   8        0.08       -4.72      5.77 o 
   7  15   8        0.01       -8.19      8.19 o 
   0  16   8       75.44       80.43     12.77 o 
   1  16   8      161.82      143.47      8.51 o 
   2  16   8       14.74       20.76      6.19 o 
   3  16   8       24.30       20.16      6.92 o 
   4  16   8       17.30       11.30      7.68 o 
   5  16   8       13.37        2.61      7.16 o 
   6  16   8        0.33       -2.60      6.79 o 
   1  17   8       27.51       27.98      7.45 o 
   2  17   8       12.50       10.73      8.01 o 
   3  17   8       20.12        4.94      6.53 o 
   4  17   8        8.97        1.29      7.05 o 
   0  18   8       22.18       24.38     19.62 o 
   1  18   8        9.13       16.38     11.94 o 
   2  18   8        0.36        4.67     14.60 o 
   1   1   9     4360.70     4481.73     31.85 o 
   2   1   9     1743.53     1597.42     12.54 o 
   3   1   9     1580.25     1628.59     12.95 o 
   4   1   9     1264.00     1258.71     10.69 o 
   5   1   9        1.01        2.77      1.45 o 
   6   1   9       13.90       10.53      2.03 o 
   7   1   9      915.30      829.62      9.99 o 
   8   1   9       12.25        6.91      2.63 o 
   9   1   9        4.48        5.78      3.56 o 
  10   1   9       81.44       79.93      5.43 o 
  11   1   9        0.00       -1.74      3.88 o 
  12   1   9        1.55       -4.65      4.65 o 
  13   1   9        0.01        0.69      5.46 o 
   0   2   9    17683.34    17738.35    171.34 o 
   1   2   9      104.09      100.85      2.13 o 
   2   2   9      263.12      272.31      3.45 o 
   3   2   9       31.50       52.87      1.79 o 
   4   2   9      622.85      560.84      6.33 o 
   5   2   9        2.03        5.89      3.50 o 
   6   2   9      500.57      421.60      6.37 o 
   7   2   9       13.33       12.05      2.49 o 
   8   2   9      265.29      280.00      6.83 o 
   9   2   9        2.40        8.43      3.58 o 
  10   2   9      339.86      332.16      9.86 o 
  11   2   9       24.48       20.94      4.60 o 
  12   2   9        0.38        1.89      4.45 o 
  13   2   9        4.64        1.34      5.76 o 
   1   3   9      420.68      413.24      4.70 o 
   2   3   9     1857.27     1862.30     15.24 o 
   3   3   9      122.93      148.30      3.22 o 
   4   3   9      253.42      199.42      3.37 o 
   5   3   9      301.25      317.02      4.83 o 
   6   3   9      350.14      364.02      6.39 o 
   7   3   9        1.05        5.24      3.40 o 
   8   3   9     1246.86     1269.46     15.08 o 
   9   3   9       11.03        9.77      3.87 o 
  10   3   9      304.60      324.27      8.44 o 
  11   3   9       21.70       23.75      6.08 o 
  12   3   9       25.72       19.55      5.20 o 
  13   3   9        2.67        6.41      5.10 o 
   0   4   9    12250.10    12519.61    133.93 o 
   1   4   9     8341.71     8855.52     67.71 o 
   2   4   9       55.91       46.52      1.87 o 
   3   4   9        8.33        3.47      1.94 o 
   4   4   9      235.48      211.34      5.12 o 
   5   4   9      308.37      284.83      4.76 o 
   6   4   9       41.62       51.31      2.98 o 
   7   4   9      315.24      356.47      6.51 o 
   8   4   9       47.13       37.22      3.71 o 
   9   4   9        2.82       -0.71      3.53 o 
  10   4   9       93.56      109.55      6.31 o 
  11   4   9       21.01       14.90      4.82 o 
  12   4   9       53.49       57.29      6.67 o 
  13   4   9        3.26        8.33      7.11 o 
   1   5   9     1163.71     1222.14     11.53 o 
   2   5   9     1669.62     1798.64     16.05 o 
   3   5   9      105.06      111.15      2.94 o 
   4   5   9      144.13      168.42      3.45 o 
   5   5   9       59.35       56.44      2.69 o 
   6   5   9      814.46      769.42      9.53 o 
   7   5   9       49.16       61.20      3.75 o 
   8   5   9       65.15       64.18      4.34 o 
   9   5   9      149.76      149.44      7.22 o 
  10   5   9        2.04        1.25      4.58 o 
  11   5   9        1.76        1.26      5.00 o 
  12   5   9      107.29      118.05      9.17 o 
   0   6   9      183.58      135.27      4.34 o 
   1   6   9     2280.92     2456.81     20.95 o 
   2   6   9      813.92      743.46      8.31 o 
   3   6   9       79.96       95.38      3.14 o 
   4   6   9     1220.50     1259.44     12.76 o 
   5   6   9      503.17      528.97      7.98 o 
   6   6   9      981.08     1037.82     14.30 o 
   7   6   9        0.89       -2.57      2.90 o 
   8   6   9      142.32      124.65      5.89 o 
   9   6   9        9.64        4.92      5.16 o 
  10   6   9        0.02       -4.23      4.36 o 
  11   6   9       11.07        7.13      5.37 o 
  12   6   9       21.40       25.38      6.40 o 
   1   7   9       74.34       76.26      3.00 o 
   2   7   9      641.41      536.16      7.52 o 
   3   7   9      529.20      516.70      7.04 o 
   4   7   9       26.06       39.52      2.75 o 
   5   7   9        2.91       -2.24      2.24 o 
   6   7   9       29.17       31.34      3.16 o 
   7   7   9       10.91        2.46      3.12 o 
   8   7   9        2.21       -3.37      3.37 o 
   9   7   9        5.91        1.57      4.23 o 
  10   7   9       19.48       19.99      5.02 o 
  11   7   9        3.71       -1.09      6.51 o 
  12   7   9        1.82       -3.28      6.21 o 
   0   8   9      605.25      503.52     11.39 o 
   1   8   9      130.16      123.10      3.84 o 
   2   8   9       48.15       38.78      2.82 o 
   3   8   9       37.42       40.89      3.08 o 
   4   8   9      456.68      441.11      7.47 o 
   5   8   9      139.88      154.25      4.70 o 
   6   8   9      699.86      675.55      9.98 o 
   7   8   9      188.21      187.03      5.80 o 
   8   8   9        3.28       -2.27      3.45 o 
   9   8   9       18.52       19.51      4.94 o 
  10   8   9        0.01       -0.14      6.13 o 
  11   8   9        0.01       -5.12      5.12 o 
  12   8   9       59.63       67.40      9.23 o 
   1   9   9      249.00      263.39      6.18 o 
   2   9   9      693.46      713.17      9.63 o 
   3   9   9      166.50      172.12      5.09 o 
   4   9   9       43.11       28.33      3.30 o 
   5   9   9        3.04       -2.88      2.88 o 
   6   9   9        0.45       -3.13      3.13 o 
   7   9   9        0.29       -3.49      3.49 o 
   8   9   9       43.55       60.92      5.75 o 
   9   9   9        0.18        7.82      6.04 o 
  10   9   9        2.22        0.68      4.97 o 
  11   9   9       36.73       27.15      6.27 o 
   0  10   9      720.23      790.61     16.14 o 
   1  10   9        5.26       -0.80      2.73 o 
   2  10   9      285.63      314.07      7.09 o 
   3  10   9       29.98       34.93      3.43 o 
   4  10   9       17.61       15.07      3.22 o 
   5  10   9       97.65       83.52      4.77 o 
   6  10   9       32.41       47.76      4.35 o 
   7  10   9       40.22       38.65      4.73 o 
   8  10   9       25.25       40.81      6.20 o 
   9  10   9       23.36       30.25      6.43 o 
  10  10   9        1.90        1.80      5.99 o 
  11  10   9        5.94       -4.21      6.33 o 
   1  11   9      255.59      230.16      6.47 o 
   2  11   9      431.02      375.79      7.97 o 
   3  11   9        0.80       -1.23      3.14 o 
   4  11   9        0.08       -2.33      3.05 o 
   5  11   9       24.90       16.44      3.73 o 
   6  11   9        8.29        9.52      3.69 o 
   7  11   9        0.81       -1.18      4.47 o 
   8  11   9       84.97       97.25      7.18 o 
   9  11   9       74.91       89.05      9.27 o 
  10  11   9       16.17       20.75      8.75 o 
   0  12   9       12.01       27.20      5.54 o 
   1  12   9       23.88       27.40      3.83 o 
   2  12   9       21.42       27.66      3.99 o 
   3  12   9      356.62      342.32      8.06 o 
   4  12   9      160.65      192.45      6.73 o 
   5  12   9       41.60       62.68      5.33 o 
   6  12   9       74.33       72.43      5.19 o 
   7  12   9       15.15       24.89      5.38 o 
   8  12   9       35.40       24.40      5.81 o 
   9  12   9        7.92        2.89      6.79 o 
  10  12   9       16.68       33.55     11.63 o 
   1  13   9       14.36        4.92      3.58 o 
   2  13   9      471.65      512.82     10.44 o 
   3  13   9       22.59       11.33      4.01 o 
   4  13   9      548.28      612.78     11.35 o 
   5  13   9       11.15       14.12      4.61 o 
   6  13   9       11.73        3.58      4.95 o 
   7  13   9        1.95       -4.66      4.66 o 
   8  13   9        5.15       -2.48      6.98 o 
   9  13   9       12.10        6.64      9.80 o 
   0  14   9       65.90       57.82      7.04 o 
   1  14   9       13.83        9.20      4.27 o 
   2  14   9        1.44        4.13      5.14 o 
   3  14   9        3.36       -3.06      5.45 o 
   4  14   9        5.67       -0.40      4.35 o 
   5  14   9       12.64       10.50      5.18 o 
   6  14   9        0.29       -3.28      4.82 o 
   7  14   9        2.89       -7.70      7.70 o 
   8  14   9       48.43       46.54      9.74 o 
   1  15   9        3.42        7.62      4.86 o 
   2  15   9       10.46       11.47      4.87 o 
   3  15   9       37.97       47.48      5.62 o 
   4  15   9       65.98       76.08      6.91 o 
   5  15   9        6.10       -5.36      6.03 o 
   6  15   9       17.61       23.85      6.51 o 
   7  15   9       30.21       30.00      9.45 o 
   0  16   9      329.37      344.53     18.97 o 
   1  16   9        9.01        6.34      6.05 o 
   2  16   9        8.77       -5.47      5.47 o 
   3  16   9        8.12       17.72      6.07 o 
   4  16   9       60.39       62.17     11.69 o 
   5  16   9       88.87      103.96     10.02 o 
   6  16   9       17.86       11.25      7.48 o 
   1  17   9        0.72       -5.56      5.56 o 
   2  17   9       19.49       -1.84      6.72 o 
   3  17   9        0.00       -0.09      7.11 o 
   4  17   9        6.90        2.62      7.01 o 
   0  18   9       24.72       44.74     19.79 o 
   1  18   9       53.66       54.08     15.43 o 
   0   0  10     3344.91     3138.65     90.45 o 
   1   0  10     1905.01     1792.94     19.60 o 
   2   0  10       37.12       64.89      2.74 o 
   3   0  10      532.60      569.26      8.27 o 
   4   0  10     1616.22     1700.74     20.32 o 
   5   0  10     5359.99     5469.52     62.07 o 
   6   0  10     1784.79     1751.56     23.60 o 
   7   0  10      910.56      918.12     16.34 o 
   8   0  10      269.09      289.63      8.59 o 
   9   0  10        0.37       -4.27      4.27 o 
  10   0  10      152.46      164.47      8.95 o 
  11   0  10       37.53       57.27      7.74 o 
  12   0  10        7.26        6.14      6.93 o 
  13   0  10        0.01       -3.09      6.96 o 
   1   1  10     2376.13     2447.35     18.30 o 
   2   1  10     2985.55     3109.10     22.89 o 
   3   1  10     1385.20     1478.81     12.71 o 
   4   1  10      425.73      440.65      5.16 o 
   5   1  10       71.80       77.71      2.62 o 
   6   1  10        5.49        7.70      2.05 o 
   7   1  10       37.81       38.25      2.86 o 
   8   1  10        1.22       -2.45      2.45 o 
   9   1  10      174.48      186.72      6.70 o 
  10   1  10      201.70      203.31      7.04 o 
  11   1  10        4.30        0.06      4.46 o 
  12   1  10        2.27       -0.25      4.85 o 
  13   1  10        9.34        4.68      5.25 o 
   0   2  10       11.31       12.74      1.85 o 
   1   2  10       37.19       82.01      2.02 o 
   2   2  10      444.52      457.55      4.92 o 
   3   2  10     2481.53     2465.98     18.82 o 
   4   2  10      859.43      864.53      8.14 o 
   5   2  10      257.35      208.58      3.91 o 
   6   2  10       85.33      118.38      3.73 o 
   7   2  10      180.86      173.27      4.66 o 
   8   2  10      116.68      118.90      4.70 o 
   9   2  10       66.74       61.62      4.67 o 
  10   2  10      102.56       96.22      6.09 o 
  11   2  10       35.26       22.85      4.65 o 
  12   2  10       16.74       18.85      4.98 o 
  13   2  10        0.19       -5.23      5.46 o 
   1   3  10     6742.00     6906.01     50.72 o 
   2   3  10      520.55      441.08      5.22 o 
   3   3  10     3895.37     3979.87     30.55 o 
   4   3  10      861.83      836.86      8.49 o 
   5   3  10      613.80      671.15      8.12 o 
   6   3  10       90.74      121.15      4.14 o 
   7   3  10      599.01      638.97      9.96 o 
   8   3  10      190.94      207.08      5.63 o 
   9   3  10      338.33      377.01      8.63 o 
  10   3  10       61.15       63.72      5.35 o 
  11   3  10       12.43        9.57      4.34 o 
  12   3  10        3.62       -1.15      4.90 o 
  13   3  10        2.21        6.36      7.60 o 
   0   4  10        6.73       16.53      2.96 o 
   1   4  10     3614.96     3490.31     28.33 o 
   2   4  10      145.71      133.23      2.92 o 
   3   4  10        7.25        7.35      1.50 o 
   4   4  10      217.79      208.16      3.91 o 
   5   4  10     1145.79     1144.40     13.64 o 
   6   4  10      182.97      169.27      4.51 o 
   7   4  10      548.77      584.09      8.48 o 
   8   4  10       19.85       22.68      3.48 o 
   9   4  10       15.04       11.67      3.86 o 
  10   4  10        6.38        9.35      4.46 o 
  11   4  10        1.00        6.32      5.15 o 
  12   4  10        0.13        7.71      5.52 o 
  13   4  10        3.07       19.50     10.90 o 
   1   5  10      529.87      518.92      6.31 o 
   2   5  10      325.97      350.47      5.14 o 
   3   5  10     1210.45     1040.76     10.75 o 
   4   5  10      159.47      165.42      3.48 o 
   5   5  10        0.37       -0.03      1.84 o 
   6   5  10       50.84       56.04      3.43 o 
   7   5  10      145.31      154.98      5.54 o 
   8   5  10      156.90      149.71      6.55 o 
   9   5  10        8.72        4.81      4.29 o 
  10   5  10        0.41        4.80      4.67 o 
  11   5  10       21.99       20.64      5.54 o 
  12   5  10        6.03        8.11      5.79 o 
   0   6  10      376.24      418.01      9.64 o 
   1   6  10      135.89      164.38      3.99 o 
   2   6  10      147.59      178.36      3.82 o 
   3   6  10       43.23       53.36      2.63 o 
   4   6  10      100.62      104.69      3.49 o 
   5   6  10      299.17      320.54      6.22 o 
   6   6  10        5.81        1.99      2.79 o 
   7   6  10       44.22       38.53      4.27 o 
   8   6  10        7.81       -3.48      3.48 o 
   9   6  10       67.19       56.60      5.65 o 
  10   6  10       41.92       40.23      5.56 o 
  11   6  10        1.58        1.66      5.25 o 
  12   6  10       64.02       72.90      7.40 o 
   1   7  10      226.25      201.92      4.48 o 
   2   7  10       56.32       41.81      2.73 o 
   3   7  10     2780.35     2748.85     25.51 o 
   4   7  10        4.81        8.15      2.29 o 
   5   7  10      144.83      156.28      4.88 o 
   6   7  10        0.26        0.55      3.04 o 
   7   7  10       70.60       56.14      4.26 o 
   8   7  10        0.58       -2.97      3.48 o 
   9   7  10       12.60        9.63      4.40 o 
  10   7  10       31.93       38.24      5.74 o 
  11   7  10        3.98        0.72      5.65 o 
  12   7  10       38.87       42.87      6.74 o 
   0   8  10      365.34      364.46      9.74 o 
   1   8  10       95.29      115.20      4.28 o 
   2   8  10        2.47       -2.09      2.09 o 
   3   8  10      430.17      412.48      7.07 o 
   4   8  10      698.88      688.66      9.69 o 
   5   8  10      111.52      107.52      4.81 o 
   6   8  10      965.79      971.89     15.69 o 
   7   8  10       56.62       46.63      4.08 o 
   8   8  10        6.05       -0.63      3.65 o 
   9   8  10        9.74        7.65      4.71 o 
  10   8  10        6.51        1.73      4.82 o 
  11   8  10        3.18       -3.34      5.49 o 
   1   9  10      192.57      177.07      5.38 o 
   2   9  10        0.99       -1.94      2.52 o 
   3   9  10       12.17       10.66      2.79 o 
   4   9  10       30.51       42.61      3.54 o 
   5   9  10      291.07      272.66      6.94 o 
   6   9  10      169.35      165.12      5.96 o 
   7   9  10        1.30        0.39      3.61 o 
   8   9  10        1.35       -0.37      4.26 o 
   9   9  10       31.19       45.73      7.35 o 
  10   9  10       50.20       56.86      7.46 o 
  11   9  10        4.45        7.30      6.52 o 
   0  10  10      306.53      307.41      9.93 o 
   1  10  10     1197.07     1133.02     14.52 o 
   2  10  10      682.24      648.13     10.32 o 
   3  10  10       91.64      111.01      4.91 o 
   4  10  10      118.11      112.72      4.75 o 
   5  10  10       69.26       79.44      5.02 o 
   6  10  10      185.46      179.00      6.38 o 
   7  10  10        3.54       -3.80      3.80 o 
   8  10  10       31.02       30.30      5.44 o 
   9  10  10       22.35       35.11      5.82 o 
  10  10  10        2.78        4.93      6.18 o 
  11  10  10        0.41        4.06      8.18 o 
   1  11  10      149.45      128.76      5.34 o 
   2  11  10       46.11       37.34      3.99 o 
   3  11  10      341.02      302.62      7.44 o 
   4  11  10      239.51      231.62      6.88 o 
   5  11  10      134.99      113.56      6.83 o 
   6  11  10       10.72       12.10      3.77 o 
   7  11  10        0.28       -4.09      4.09 o 
   8  11  10        2.17        2.98      5.08 o 
   9  11  10       24.45       23.80      6.03 o 
  10  11  10       10.57       14.25      6.44 o 
   0  12  10       61.74       40.23      5.89 o 
   1  12  10       93.89      107.99      5.36 o 
   2  12  10       83.91       76.09      4.93 o 
   3  12  10      331.22      317.47      7.99 o 
   4  12  10       13.96       15.52      3.93 o 
   5  12  10      145.80      148.56      6.78 o 
   6  12  10        0.07       -1.89      4.01 o 
   7  12  10       49.80       50.91      5.43 o 
   8  12  10       20.18       18.36      5.72 o 
   9  12  10        0.75       -5.49      5.49 o 
   1  13  10        9.53       10.99      3.95 o 
   2  13  10        1.22        3.34      3.77 o 
   3  13  10      197.06      204.08      7.19 o 
   4  13  10       81.86       88.98      6.39 o 
   5  13  10        0.53       -4.08      4.08 o 
   6  13  10        8.74        8.63      4.56 o 
   7  13  10       45.28       57.89      7.60 o 
   8  13  10        9.47        5.84      6.08 o 
   9  13  10        0.45       -6.05      9.29 o 
   0  14  10        1.34        3.69      5.75 o 
   1  14  10      493.57      518.82     10.59 o 
   2  14  10       20.85       17.16      5.09 o 
   3  14  10        1.43       -3.72      3.72 o 
   4  14  10        0.45        3.32      4.47 o 
   5  14  10       93.68      104.09      6.63 o 
   6  14  10        3.32        0.10      4.92 o 
   7  14  10       29.44       14.83      8.68 o 
   8  14  10        0.87        0.07     12.46 o 
   1  15  10        0.06       -4.04      4.04 o 
   2  15  10       61.69       66.46      6.21 o 
   3  15  10       74.78       61.47      6.06 o 
   4  15  10       54.07       72.16      6.82 o 
   5  15  10        0.37       -2.76      5.25 o 
   6  15  10        7.36       -2.55      6.27 o 
   7  15  10       62.64       59.47     10.36 o 
   0  16  10       15.51       18.84     16.62 o 
   1  16  10        4.07       -0.87      5.90 o 
   2  16  10        0.51        0.86      5.67 o 
   3  16  10        3.90        5.57      5.73 o 
   4  16  10        0.05       -5.17      5.17 o 
   5  16  10       26.83       24.50      6.75 o 
   6  16  10        0.55       -3.72      9.61 o 
   1  17  10       19.79       -0.18      6.11 o 
   2  17  10        0.82       -5.03      5.83 o 
   3  17  10       13.24       12.08      6.93 o 
   4  17  10        0.98       -4.01      8.08 o 
   1   1  11      336.81      354.68      4.29 o 
   2   1  11     3449.77     3306.40     24.40 o 
   3   1  11     2237.49     2165.35     16.90 o 
   4   1  11       17.58       19.32      1.70 o 
   5   1  11       78.77       65.98      3.30 o 
   6   1  11        5.97        7.25      2.08 o 
   7   1  11       30.85       28.68      2.74 o 
   8   1  11       65.71       83.35      4.21 o 
   9   1  11      107.63      107.47      5.67 o 
  10   1  11       58.42       54.51      6.96 o 
  11   1  11       27.61       25.49      5.20 o 
  12   1  11        0.09       -2.64      4.86 o 
  13   1  11       25.11       16.55      5.77 o 
   0   2  11     9450.81     9573.69     94.02 o 
   1   2  11      350.36      324.03      4.02 o 
   2   2  11     5577.64     5810.79     41.32 o 
   3   2  11      467.43      467.08      5.30 o 
   4   2  11       24.95       29.83      1.91 o 
   5   2  11       16.73       16.69      2.11 o 
   6   2  11        9.19       11.52      2.14 o 
   7   2  11        9.68       11.64      2.69 o 
   8   2  11       10.60       10.92      3.00 o 
   9   2  11        1.82       -3.53      3.53 o 
  10   2  11        5.17        8.06      3.91 o 
  11   2  11        8.61        4.25      4.22 o 
  12   2  11        1.12        1.41      5.51 o 
  13   2  11       10.82       16.98      7.05 o 
   1   3  11     1481.44     1452.85     12.47 o 
   2   3  11     1856.83     1845.96     15.44 o 
   3   3  11      285.57      250.80      4.36 o 
   4   3  11      206.90      229.18      4.06 o 
   5   3  11      100.91      113.53      3.67 o 
   6   3  11      101.56      122.82      4.21 o 
   7   3  11      149.14      162.55      5.08 o 
   8   3  11      240.08      220.79      5.73 o 
   9   3  11      353.97      393.30      8.81 o 
  10   3  11       28.73       18.96      4.23 o 
  11   3  11        7.73       10.47      4.43 o 
  12   3  11       17.51       13.00      5.52 o 
  13   3  11        3.78       21.11     12.04 o 
   0   4  11     1323.71     1149.75     13.80 o 
   1   4  11      272.43      305.06      4.23 o 
   2   4  11      124.46      162.20      3.58 o 
   3   4  11     1008.24      989.58     10.13 o 
   4   4  11     2246.42     2375.96     23.74 o 
   5   4  11        4.70        2.21      2.01 o 
   6   4  11     1026.46     1084.67     13.73 o 
   7   4  11      102.21      111.90      4.33 o 
   8   4  11        0.93       -2.86      2.86 o 
   9   4  11        5.04       -2.70      4.34 o 
  10   4  11      132.49      144.88      7.67 o 
  11   4  11       12.19       10.37      5.28 o 
  12   4  11       32.19       42.41      6.59 o 
   1   5  11     1043.50     1068.97     10.64 o 
   2   5  11      346.36      357.45      5.34 o 
   3   5  11     1004.72     1043.46     10.87 o 
   4   5  11       90.73       95.91      3.57 o 
   5   5  11       43.83       57.03      3.23 o 
   6   5  11      345.42      327.96      7.06 o 
   7   5  11      808.56      799.85     11.78 o 
   8   5  11      610.88      603.32     14.08 o 
   9   5  11        0.42       -0.50      4.17 o 
  10   5  11      172.54      178.06      8.21 o 
  11   5  11      222.70      252.53     11.43 o 
  12   5  11        5.41       -5.34      5.34 o 
   0   6  11     1283.53     1132.70     29.85 o 
   1   6  11      776.20      741.49      9.04 o 
   2   6  11      142.47      145.68      3.64 o 
   3   6  11        5.04        6.17      1.92 o 
   4   6  11      425.44      408.62      6.38 o 
   5   6  11      973.82      948.66     14.31 o 
   6   6  11       91.33      101.18      5.05 o 
   7   6  11        9.09       -0.32      3.12 o 
   8   6  11       26.70       22.55      4.16 o 
   9   6  11       22.00       10.87      4.18 o 
  10   6  11        0.51       -1.07      4.77 o 
  11   6  11        0.20        0.91      6.33 o 
  12   6  11        1.13        1.63      5.91 o 
   1   7  11      197.40      188.60      5.00 o 
   2   7  11       40.11       45.49      2.93 o 
   3   7  11      393.59      362.37      6.52 o 
   4   7  11       10.01        7.26      2.67 o 
   5   7  11       38.52       28.00      3.16 o 
   6   7  11      106.08      104.53      4.94 o 
   7   7  11       31.48       33.64      3.89 o 
   8   7  11       38.07       41.15      4.56 o 
   9   7  11       64.26       50.64      5.12 o 
  10   7  11        0.07       -2.01      4.81 o 
  11   7  11        5.32       -3.93      5.10 o 
  12   7  11        4.55        9.61      6.66 o 
   0   8  11     1442.52     1345.09     22.17 o 
   1   8  11       15.53       13.80      2.73 o 
   2   8  11      699.55      689.23      9.34 o 
   3   8  11       15.43        9.13      2.61 o 
   4   8  11      529.64      495.06      8.19 o 
   5   8  11       17.40       11.62      4.27 o 
   6   8  11      911.16      927.69     14.32 o 
   7   8  11        3.70        2.62      3.57 o 
   8   8  11        8.04        3.01      4.25 o 
   9   8  11        8.15       -1.42      5.97 o 
  10   8  11       10.25        5.62      4.99 o 
  11   8  11        5.50       -5.20      5.20 o 
   1   9  11      297.40      305.60      6.79 o 
   2   9  11       57.83       45.06      3.61 o 
   3   9  11        3.44       -2.57      2.57 o 
   4   9  11      296.19      276.50      6.46 o 
   5   9  11      396.53      376.99      8.12 o 
   6   9  11       91.64       88.71      5.45 o 
   7   9  11       37.72       38.83      4.55 o 
   8   9  11       21.16       22.08      4.99 o 
   9   9  11       38.76       39.78      7.18 o 
  10   9  11        0.10       -3.38      5.78 o 
  11   9  11       48.80       50.36      7.91 o 
   0  10  11       10.38       19.33      4.74 o 
   1  10  11        0.01       -1.61      2.80 o 
   2  10  11        5.42        1.08      2.97 o 
   3  10  11       16.87        7.66      3.23 o 
   4  10  11       78.71       63.28      4.42 o 
   5  10  11       26.11       18.21      4.34 o 
   6  10  11       37.28       25.03      4.30 o 
   7  10  11       57.92       56.49      5.25 o 
   8  10  11       20.61        9.73      7.18 o 
   9  10  11       15.40       13.43      6.03 o 
  10  10  11        3.05        6.86      6.29 o 
   1  11  11      282.77      273.19      8.06 o 
   2  11  11      719.92      701.55     11.31 o 
   3  11  11       72.19       98.13      5.13 o 
   4  11  11     1165.30     1142.02     16.56 o 
   5  11  11        0.19       -1.84      3.81 o 
   6  11  11       31.22       24.95      4.65 o 
   7  11  11        0.09       -4.18      4.18 o 
   8  11  11       14.04        5.22      5.16 o 
   9  11  11       54.65       61.48      6.76 o 
  10  11  11        4.90        5.70      6.29 o 
   0  12  11        6.24       -1.06      4.68 o 
   1  12  11        0.28        0.28      3.30 o 
   2  12  11      255.80      240.70      7.12 o 
   3  12  11       43.54       51.99      4.66 o 
   4  12  11        2.54        1.77      3.92 o 
   5  12  11       67.69       57.91      6.03 o 
   6  12  11       59.12       59.91      5.45 o 
   7  12  11       51.89       68.82      6.46 o 
   8  12  11        0.44        0.68      6.22 o 
   9  12  11        2.95       -5.65      5.65 o 
   1  13  11       12.75       17.42      4.01 o 
   2  13  11       36.71       39.85      5.97 o 
   3  13  11      315.48      329.32      8.46 o 
   4  13  11       11.39       14.03      4.53 o 
   5  13  11       57.01       64.44      5.58 o 
   6  13  11        0.07       -2.49      4.36 o 
   7  13  11        4.37       -5.02      5.02 o 
   8  13  11        2.13       12.26      6.20 o 
   9  13  11        0.68       -8.19     10.82 o 
   0  14  11      373.89      386.46     13.20 o 
   1  14  11       61.62       64.88      5.40 o 
   2  14  11       25.64       32.36      5.00 o 
   3  14  11       15.98       22.26      4.52 o 
   4  14  11       96.27      116.81      6.90 o 
   5  14  11        1.21       -3.55      7.42 o 
   6  14  11       35.63       23.06      5.28 o 
   7  14  11        1.28        1.57      7.00 o 
   8  14  11        1.21       -4.18     10.27 o 
   1  15  11      115.43      106.16      6.43 o 
   2  15  11      256.89      256.22      8.40 o 
   3  15  11       49.37       26.46      5.43 o 
   4  15  11      174.93      196.76      9.21 o 
   5  15  11        0.09        1.68      5.38 o 
   6  15  11        9.57        9.32      6.40 o 
   7  15  11       28.59        7.21     17.12 o 
   0  16  11        0.79        0.35      8.06 o 
   1  16  11      135.95      148.79      8.94 o 
   2  16  11        1.01        4.54      5.21 o 
   3  16  11       74.32       74.15      8.09 o 
   4  16  11        1.35       -4.76      5.31 o 
   5  16  11        5.62       -4.50      7.39 o 
   1  17  11        0.40       -5.75      5.75 o 
   2  17  11        5.14        9.21      6.27 o 
   3  17  11        5.19        1.44      6.25 o 
   0   0  12     2142.70     2303.26     48.48 o 
   1   0  12     4152.27     3936.70     40.55 o 
   2   0  12     2374.30     2750.33     29.43 o 
   3   0  12       89.97       76.41      3.22 o 
   4   0  12      730.94      669.06     10.68 o 
   5   0  12      123.85      115.94      5.08 o 
   6   0  12      311.52      310.62      7.94 o 
   7   0  12        1.54       -2.86      2.86 o 
   8   0  12       45.10       48.54      5.74 o 
   9   0  12       19.94       27.64      9.21 o 
  10   0  12        0.38        7.89      6.03 o 
  11   0  12       12.29        5.38      7.21 o 
  12   0  12        0.98        6.80      7.06 o 
  13   0  12        4.12      -10.79     10.79 o 
   1   1  12      446.82      476.62      5.56 o 
   2   1  12      927.08      947.47      8.58 o 
   3   1  12        0.41       -0.49      1.28 o 
   4   1  12      519.82      549.39      6.15 o 
   5   1  12      325.65      342.82      5.60 o 
   6   1  12       57.46       61.32      3.10 o 
   7   1  12       21.75       16.94      2.84 o 
   8   1  12      316.57      317.03      6.81 o 
   9   1  12      149.96      167.84      6.65 o 
  10   1  12       83.32       84.36      6.92 o 
  11   1  12       26.22       19.43      5.59 o 
  12   1  12       38.93       46.24      5.93 o 
  13   1  12        1.49       -7.74      7.74 o 
   0   2  12      693.84      668.25      9.28 o 
   1   2  12      461.09      561.32      5.84 o 
   2   2  12       43.10       48.92      1.92 o 
   3   2  12     1645.82     1702.11     13.94 o 
   4   2  12     1022.69     1007.12      9.39 o 
   5   2  12      148.62      178.08      4.39 o 
   6   2  12      166.72      185.93      4.98 o 
   7   2  12        1.73       -0.64      2.50 o 
   8   2  12       20.40       15.49      3.14 o 
   9   2  12       26.75       21.09      4.03 o 
  10   2  12        1.82        1.47      3.81 o 
  11   2  12        3.14        0.21      5.67 o 
  12   2  12        4.81        3.76      5.16 o 
  13   2  12       18.04       12.50     11.83 o 
   1   3  12     4316.40     4314.58     31.34 o 
   2   3  12     3111.14     2886.77     22.92 o 
   3   3  12     1929.87     1889.58     16.12 o 
   4   3  12        1.29        0.76      1.57 o 
   5   3  12       18.07       15.30      2.17 o 
   6   3  12        4.11       -2.19      2.19 o 
   7   3  12       24.25       20.43      3.09 o 
   8   3  12       59.75       61.75      5.00 o 
   9   3  12      323.66      349.89      8.46 o 
  10   3  12       32.35       27.89      4.60 o 
  11   3  12        0.42       -4.64      4.64 o 
  12   3  12        0.90        7.31      8.62 o 
   0   4  12      112.00      185.00      4.79 o 
   1   4  12     5567.18     5800.72     43.40 o 
   2   4  12       20.13       31.08      1.92 o 
   3   4  12      163.13      183.87      3.69 o 
   4   4  12        2.51        0.38      1.62 o 
   5   4  12       84.25      107.83      3.69 o 
   6   4  12       50.54       56.42      3.88 o 
   7   4  12      155.89      148.07      4.86 o 
   8   4  12      332.43      326.51      7.86 o 
   9   4  12        7.43        4.45      5.12 o 
  10   4  12       13.59       10.20      4.78 o 
  11   4  12       11.79        7.03      5.08 o 
  12   4  12        8.71        4.08      5.68 o 
   1   5  12     1316.32     1193.79     11.73 o 
   2   5  12     2334.62     2389.38     20.89 o 
   3   5  12      440.77      447.19      6.37 o 
   4   5  12        1.63        0.01      1.89 o 
   5   5  12       16.60       12.13      2.65 o 
   6   5  12        1.82        0.44      3.14 o 
   7   5  12        7.88        0.99      3.09 o 
   8   5  12        1.57       -3.18      3.18 o 
   9   5  12        7.82       -0.71      3.99 o 
  10   5  12       24.19       20.86      5.33 o 
  11   5  12       25.72       20.33      5.80 o 
  12   5  12        1.78       -2.29      5.60 o 
   0   6  12      137.00      144.49      6.31 o 
   1   6  12      448.07      431.45      6.63 o 
   2   6  12      357.20      361.27      6.14 o 
   3   6  12      178.32      176.07      4.28 o 
   4   6  12      345.67      354.86      6.08 o 
   5   6  12       15.53       11.71      2.77 o 
   6   6  12      138.41      138.10      5.36 o 
   7   6  12       38.57       49.57      5.44 o 
   8   6  12       13.59       10.49      3.88 o 
   9   6  12       10.09        1.54      4.07 o 
  10   6  12       25.30       33.83      5.67 o 
  11   6  12        0.88       -4.79      5.15 o 
  12   6  12       22.12       21.56      6.33 o 
   1   7  12      232.57      244.88      5.73 o 
   2   7  12      192.53      178.04      4.70 o 
   3   7  12     2129.48     2099.53     20.71 o 
   4   7  12       14.87       22.12      3.00 o 
   5   7  12       75.71       81.63      4.51 o 
   6   7  12     1194.54     1097.64     14.63 o 
   7   7  12      138.31      169.64      6.18 o 
   8   7  12       40.79       38.46      4.59 o 
   9   7  12        0.08        1.13      4.06 o 
  10   7  12       57.85       73.88      6.55 o 
  11   7  12       53.31       40.10      6.44 o 
  12   7  12        0.58       -3.50      8.90 o 
   0   8  12     2902.91     2945.48     53.10 o 
   1   8  12      824.05      816.25     12.49 o 
   2   8  12       29.58       25.28      3.16 o 
   3   8  12       22.97        5.53      2.66 o 
   4   8  12        5.63        4.57      4.43 o 
   5   8  12      343.75      346.62      7.69 o 
   6   8  12        1.37       -3.40      3.49 o 
   7   8  12        1.84       -2.79      3.50 o 
   8   8  12       12.73       11.65      4.65 o 
   9   8  12        0.52        0.50      4.75 o 
  10   8  12        7.72        9.24      5.93 o 
  11   8  12        1.35       -0.80      6.21 o 
   1   9  12       48.93       46.07      3.64 o 
   2   9  12      454.58      441.16      8.30 o 
   3   9  12       83.74       92.36      4.63 o 
   4   9  12      832.91      808.26     11.95 o 
   5   9  12       31.79       42.67      4.15 o 
   6   9  12      106.94      110.21      7.66 o 
   7   9  12      124.75      146.03      6.63 o 
   8   9  12       94.24       86.01      6.51 o 
   9   9  12       24.11       16.30      5.42 o 
  10   9  12        2.98        3.65      6.07 o 
  11   9  12        0.01       -0.69      7.29 o 
   0  10  12     1043.44      993.73     19.27 o 
   1  10  12      366.96      316.67      7.39 o 
   2  10  12      126.00      133.19      5.39 o 
   3  10  12      120.31      126.32      5.42 o 
   4  10  12      282.61      272.83      7.65 o 
   5  10  12        1.36       -0.66      3.51 o 
   6  10  12        2.20       -3.60      3.60 o 
   7  10  12        3.68       -0.94      3.89 o 
   8  10  12        5.08        7.49      5.30 o 
   9  10  12       16.40       16.61      5.58 o 
  10  10  12        6.35        6.87      6.18 o 
   1  11  12       12.28        8.23      3.76 o 
   2  11  12        0.39        1.62      3.33 o 
   3  11  12       51.68       58.59      4.60 o 
   4  11  12      166.88      166.90      6.80 o 
   5  11  12        1.63       -3.40      3.70 o 
   6  11  12        1.62        5.76      4.59 o 
   7  11  12       30.50       18.01      4.63 o 
   8  11  12       47.12       41.22      6.34 o 
   9  11  12        1.65        7.59      5.56 o 
  10  11  12       36.83       50.22      7.68 o 
   0  12  12      174.01      209.02     17.57 o 
   1  12  12       60.81       66.32      4.91 o 
   2  12  12        6.10        2.31      3.57 o 
   3  12  12        3.86        2.10      4.38 o 
   4  12  12       69.06       98.89      5.98 o 
   5  12  12      139.32      147.77      7.67 o 
   6  12  12        6.74       -2.23      4.48 o 
   7  12  12        0.03       -2.14      4.71 o 
   8  12  12       11.10        9.81      5.96 o 
   9  12  12        6.63       -5.05      6.22 o 
   1  13  12       50.68       55.26      4.93 o 
   2  13  12      120.19      131.99      6.26 o 
   3  13  12        1.52        6.14      3.97 o 
   4  13  12       65.59       60.72      5.58 o 
   5  13  12        9.41        7.73      4.59 o 
   6  13  12       44.02       34.85      5.83 o 
   7  13  12        0.15       -5.15      5.15 o 
   8  13  12        3.72       -4.55      6.09 o 
   0  14  12      122.36      145.22      9.51 o 
   1  14  12       34.45       22.67      4.71 o 
   2  14  12       10.95       21.99      4.60 o 
   3  14  12        4.33        2.63      4.17 o 
   4  14  12       48.29       52.57      6.27 o 
   5  14  12      162.21      169.73     11.12 o 
   6  14  12        6.00        1.67      5.25 o 
   7  14  12       27.02       25.41      7.06 o 
   1  15  12        2.03       -3.70      4.47 o 
   2  15  12        1.24        2.82      4.62 o 
   3  15  12        5.43       12.17      4.76 o 
   4  15  12       19.80       15.43      5.44 o 
   5  15  12       50.47       41.89      6.56 o 
   6  15  12       63.94       72.66      7.87 o 
   0  16  12       24.69       16.75      7.07 o 
   1  16  12       51.14       37.47      6.05 o 
   2  16  12       18.90       22.94      5.76 o 
   3  16  12       31.08       33.55      5.92 o 
   4  16  12        0.02       -5.34      5.34 o 
   5  16  12       40.76       37.02      6.66 o 
   1  17  12       49.15       40.17      7.50 o 
   2  17  12       39.13       44.41      7.39 o 
   3  17  12       18.83        3.94      7.36 o 
   1   1  13      547.20      546.27      5.85 o 
   2   1  13       32.10       42.31      2.75 o 
   3   1  13     1950.40     1848.85     15.06 o 
   4   1  13      821.55      789.41      7.98 o 
   5   1  13       29.84       26.32      2.36 o 
   6   1  13      145.33      158.98      4.70 o 
   7   1  13      128.71      122.86      4.65 o 
   8   1  13       29.38       37.24      3.53 o 
   9   1  13       29.11       26.55      5.93 o 
  10   1  13       11.87        6.29      4.57 o 
  11   1  13        0.02       -3.41      4.54 o 
  12   1  13       12.97       12.71      5.38 o 
   0   2  13     5946.77     6728.42     67.38 o 
   1   2  13      118.42      108.69      2.67 o 
   2   2  13       56.12       87.94      2.79 o 
   3   2  13      114.74      137.09      3.09 o 
   4   2  13      273.28      272.52      4.29 o 
   5   2  13       69.27       56.87      3.10 o 
   6   2  13      285.49      330.20      6.41 o 
   7   2  13      476.69      457.67      7.97 o 
   8   2  13      492.37      490.51      8.67 o 
   9   2  13       36.90       27.45      4.05 o 
  10   2  13        1.37       -3.72      3.72 o 
  11   2  13        4.20       -0.83      4.61 o 
  12   2  13       25.61       25.28      6.66 o 
   1   3  13       24.14       44.21      1.88 o 
   2   3  13      436.27      525.58      6.29 o 
   3   3  13        9.39       18.85      1.92 o 
   4   3  13     1003.49     1026.45     10.32 o 
   5   3  13      444.57      459.74      7.29 o 
   6   3  13      485.00      496.67      8.54 o 
   7   3  13        1.15        5.42      3.65 o 
   8   3  13      171.02      186.57      5.83 o 
   9   3  13       48.95       45.33      4.38 o 
  10   3  13        3.52        2.55      4.63 o 
  11   3  13        7.85        1.64      4.99 o 
  12   3  13       16.02        8.77      6.59 o 
   0   4  13     6946.30     7116.57     71.31 o 
   1   4  13     1392.58     1530.64     13.45 o 
   2   4  13     3803.20     3905.91     30.43 o 
   3   4  13        5.63        1.32      1.77 o 
   4   4  13      177.98      170.54      4.20 o 
   5   4  13     1689.44     1613.52     16.83 o 
   6   4  13      135.08      152.00      5.26 o 
   7   4  13      188.74      184.78      6.02 o 
   8   4  13        2.80        7.33      3.59 o 
   9   4  13       10.41        7.58      4.18 o 
  10   4  13        5.52        1.61      4.64 o 
  11   4  13       27.89       17.17      5.58 o 
  12   4  13        4.26       -0.87      6.02 o 
   1   5  13      772.29      765.80      9.38 o 
   2   5  13       69.35       76.35      2.98 o 
   3   5  13      293.04      313.56      5.60 o 
   4   5  13      168.97      165.55      4.32 o 
   5   5  13      108.73      132.27      4.52 o 
   6   5  13       25.82        9.86      3.27 o 
   7   5  13       24.80       19.87      3.92 o 
   8   5  13        0.02       -2.95      3.31 o 
   9   5  13      247.36      236.30      7.89 o 
  10   5  13        0.16        2.58      4.82 o 
  11   5  13        2.99        9.83      5.39 o 
  12   5  13       12.95        9.86      5.98 o 
   0   6  13      154.53      135.09      6.38 o 
   1   6  13      903.94      891.89     11.50 o 
   2   6  13        0.53       -0.21      2.13 o 
   3   6  13        1.96       -0.83      2.28 o 
   4   6  13     1371.09     1349.27     14.82 o 
   5   6  13      396.13      427.97      7.58 o 
   6   6  13     1645.27     1645.68     21.56 o 
   7   6  13        3.33       -0.78      3.32 o 
   8   6  13      214.89      195.48      6.53 o 
   9   6  13        3.60       -3.54      4.15 o 
  10   6  13       41.16       49.81      6.11 o 
  11   6  13        1.66        2.15      5.45 o 
  12   6  13        9.13       13.28      7.28 o 
   1   7  13      186.22      179.32      5.21 o 
   2   7  13      126.23      127.51      4.64 o 
   3   7  13        3.59        4.86      2.58 o 
   4   7  13      311.47      331.99      6.81 o 
   5   7  13       38.25       46.22      4.14 o 
   6   7  13       33.73       28.81      4.32 o 
   7   7  13      132.63      140.23      6.27 o 
   8   7  13       33.34       13.96      3.78 o 
   9   7  13        0.44       -5.25      5.25 o 
  10   7  13        1.71        6.73      5.81 o 
  11   7  13        0.53       -5.27      5.27 o 
   0   8  13      690.94      662.00     14.24 o 
   1   8  13       10.66       12.90      2.89 o 
   2   8  13       46.09       39.42      3.49 o 
   3   8  13      104.01       97.25      4.61 o 
   4   8  13       85.62       67.07      4.36 o 
   5   8  13      424.77      426.59      8.64 o 
   6   8  13      311.47      289.42      7.97 o 
   7   8  13       13.32        6.28      3.72 o 
   8   8  13       47.18       59.75      8.03 o 
   9   8  13       61.82       63.66      6.42 o 
  10   8  13       50.56       72.00     11.71 o 
  11   8  13        0.00       -2.63      8.71 o 
   1   9  13      199.18      196.36      5.79 o 
   2   9  13        5.19       -1.06      2.97 o 
   3   9  13      595.30      584.03      9.90 o 
   4   9  13      381.45      373.59      8.68 o 
   5   9  13       71.15       73.28      4.63 o 
   6   9  13       60.73       70.72      5.18 o 
   7   9  13       17.37       20.56      4.40 o 
   8   9  13        4.62        4.31      4.89 o 
   9   9  13       49.04       60.08      6.57 o 
  10   9  13       16.13       17.81      6.47 o 
  11   9  13        8.02       15.28      7.84 o 
   0  10  13      270.06      224.09      9.33 o 
   1  10  13       37.99       34.41      3.81 o 
   2  10  13       10.37       -3.05      3.05 o 
   3  10  13        0.19       -3.06      3.06 o 
   4  10  13       71.94       76.61      5.11 o 
   5  10  13       36.78       35.60      4.49 o 
   6  10  13        3.33        1.13      4.08 o 
   7  10  13       26.34       38.44      6.61 o 
   8  10  13       17.43       23.03      5.52 o 
   9  10  13        1.10        1.76      5.42 o 
  10  10  13        0.40        0.67      6.13 o 
   1  11  13       30.76       43.62      4.18 o 
   2  11  13        0.33       -3.19      3.19 o 
   3  11  13      514.33      539.44     10.09 o 
   4  11  13        0.03       -3.20      3.59 o 
   5  11  13        2.54        1.29      3.93 o 
   6  11  13        2.76        4.64      4.44 o 
   7  11  13       62.09       54.74      5.97 o 
   8  11  13        0.86        2.64      5.76 o 
   9  11  13        1.53        1.93      5.49 o 
  10  11  13        4.47       12.68     14.17 o 
   0  12  13        0.67       -3.59      6.45 o 
   1  12  13        8.69        8.19      3.73 o 
   2  12  13        0.74       -3.41      3.41 o 
   3  12  13       67.62       71.93      5.17 o 
   4  12  13        1.13       -3.87      3.87 o 
   5  12  13        1.63       -3.79      3.79 o 
   6  12  13        2.49        2.99      4.80 o 
   7  12  13        7.29        6.99      5.22 o 
   8  12  13        4.20       -2.06      6.06 o 
   9  12  13        1.25        1.78      8.18 o 
   1  13  13        1.96        2.14      3.97 o 
   2  13  13      489.94      469.49     10.04 o 
   3  13  13       20.40       15.32      4.31 o 
   4  13  13       11.73        7.25      4.44 o 
   5  13  13       12.27       11.51      4.54 o 
   6  13  13       22.38       26.55      5.88 o 
   7  13  13        6.39       10.52      5.40 o 
   8  13  13       33.98       43.91      7.50 o 
   0  14  13      112.41      123.14      9.31 o 
   1  14  13      220.43      239.27      8.03 o 
   2  14  13        1.86        0.68      4.37 o 
   3  14  13       12.53       17.71      4.71 o 
   4  14  13        6.10        5.04      4.93 o 
   5  14  13       89.29      100.59      6.94 o 
   6  14  13        4.61        5.73      5.46 o 
   7  14  13        9.89       17.06      6.10 o 
   1  15  13       78.75       65.64      6.69 o 
   2  15  13      122.84      119.70      6.91 o 
   3  15  13      158.85      181.54      7.86 o 
   4  15  13       16.24        9.59      5.51 o 
   5  15  13       14.40        4.27      5.29 o 
   6  15  13        9.09       15.78      6.59 o 
   0  16  13       13.77       20.99      7.23 o 
   1  16  13        3.30        2.57      4.83 o 
   2  16  13       35.18       33.52      6.16 o 
   3  16  13        0.00       -5.40      5.40 o 
   4  16  13        1.45       -5.67      5.67 o 
   5  16  13        1.68        4.05      8.41 o 
   1  17  13        2.99       -0.41      7.13 o 
   2  17  13       33.96       34.03      8.49 o 
   0   0  14      152.19      251.68      7.74 o 
   1   0  14       21.98        9.42      2.04 o 
   2   0  14     4180.51     4312.00     44.79 o 
   3   0  14      682.98      736.62     10.69 o 
   4   0  14     1418.72     1435.99     17.77 o 
   5   0  14       55.27       53.10      4.64 o 
   6   0  14       12.89        9.68      3.83 o 
   7   0  14      615.59      638.66     14.51 o 
   8   0  14       27.46       15.02      4.88 o 
   9   0  14       27.05       19.83      5.65 o 
  10   0  14       64.39       66.77      8.59 o 
  11   0  14       27.04       21.03      7.74 o 
  12   0  14        2.90        2.61      6.91 o 
   1   1  14      447.26      421.21      5.09 o 
   2   1  14      195.78      182.08      3.42 o 
   3   1  14      471.11      533.68      6.14 o 
   4   1  14      278.48      288.01      4.48 o 
   5   1  14      742.22      754.79      9.13 o 
   6   1  14       13.05        5.03      2.48 o 
   7   1  14      236.97      222.61      5.76 o 
   8   1  14       32.88       23.60      3.34 o 
   9   1  14      127.31      118.78      6.02 o 
  10   1  14       73.75       71.49      6.15 o 
  11   1  14       43.65       34.90      5.63 o 
  12   1  14        0.98        6.00      5.67 o 
   0   2  14     2069.17     2034.94     22.90 o 
   1   2  14       24.85       47.08      2.02 o 
   2   2  14     1418.16     1537.26     12.95 o 
   3   2  14      180.57      181.56      3.57 o 
   4   2  14       40.57       28.82      2.18 o 
   5   2  14       35.08       28.09      2.76 o 
   6   2  14       72.76       87.26      3.96 o 
   7   2  14      252.62      271.69      6.39 o 
   8   2  14       27.93       32.53      3.68 o 
   9   2  14        5.14        0.41      3.43 o 
  10   2  14       29.70       30.26      5.12 o 
  11   2  14       10.56       -2.70      6.22 o 
  12   2  14        1.12       -1.59      6.26 o 
   1   3  14      258.03      282.55      4.11 o 
   2   3  14     3037.63     3059.45     24.52 o 
   3   3  14      495.48      502.71      6.37 o 
   4   3  14      709.66      721.98      8.26 o 
   5   3  14        1.37       -2.16      2.16 o 
   6   3  14       45.99       40.98      3.22 o 
   7   3  14      247.96      263.36      6.82 o 
   8   3  14      975.64      969.21     13.99 o 
   9   3  14      262.34      296.12      8.49 o 
  10   3  14       43.72       34.19      5.49 o 
  11   3  14        2.40       -0.06      6.60 o 
  12   3  14       18.02       21.85      7.01 o 
   0   4  14     7732.38     7979.65     79.77 o 
   1   4  14      493.98      469.99      6.41 o 
   2   4  14      213.68      208.54      4.38 o 
   3   4  14        2.02        0.06      1.83 o 
   4   4  14      191.24      191.99      4.51 o 
   5   4  14       16.25       10.15      3.17 o 
   6   4  14      298.78      273.02      6.74 o 
   7   4  14       21.38       26.21      3.77 o 
   8   4  14      450.72      457.65      9.30 o 
   9   4  14        3.25       -1.97      4.06 o 
  10   4  14       64.22       63.51      6.31 o 
  11   4  14       64.45       55.06      6.47 o 
  12   4  14        8.09       -2.86      6.05 o 
   1   5  14       11.44       13.69      2.35 o 
   2   5  14      806.16      803.14      9.99 o 
   3   5  14      658.97      626.72      8.10 o 
   4   5  14       97.70      100.95      3.69 o 
   5   5  14      525.63      540.95      8.42 o 
   6   5  14       96.92       84.75      4.62 o 
   7   5  14      109.89      135.80      5.63 o 
   8   5  14       16.72       14.71      4.10 o 
   9   5  14       49.39       80.51      5.83 o 
  10   5  14       13.37       14.02      5.20 o 
  11   5  14        2.64        5.78      5.45 o 
  12   5  14        2.50        4.86      6.90 o 
   0   6  14      948.64      862.78     16.15 o 
   1   6  14      315.80      281.41      6.21 o 
   2   6  14      852.04      838.98     10.49 o 
   3   6  14        7.26       10.54      2.64 o 
   4   6  14      134.16      125.20      4.91 o 
   5   6  14      150.45      166.39      5.77 o 
   6   6  14      875.02      882.59     12.85 o 
   7   6  14       24.74       16.46      3.60 o 
   8   6  14       12.96       14.56      3.90 o 
   9   6  14      127.83      140.76      7.55 o 
  10   6  14       33.74       28.79      5.73 o 
  11   6  14       22.61       27.44      6.28 o 
   1   7  14        4.24       -1.68      2.47 o 
   2   7  14     1609.10     1609.23     18.20 o 
   3   7  14       88.16       92.45      4.11 o 
   4   7  14     4780.09     4777.70     45.06 o 
   5   7  14      137.80      129.18      5.50 o 
   6   7  14       25.33       34.89      4.45 o 
   7   7  14       42.39       52.95      4.78 o 
   8   7  14        5.27        2.72      3.99 o 
   9   7  14       21.57       10.30      5.17 o 
  10   7  14        3.13        1.75      7.73 o 
  11   7  14       52.70       48.46      7.98 o 
   0   8  14      231.05      200.67      9.36 o 
   1   8  14       30.55       23.47      3.20 o 
   2   8  14      374.51      365.26      7.52 o 
   3   8  14      514.29      510.40      9.12 o 
   4   8  14       21.13       12.33      3.68 o 
   5   8  14        0.44       -3.02      3.02 o 
   6   8  14      143.96      135.73      6.23 o 
   7   8  14        4.88       11.72      4.53 o 
   8   8  14        0.00       -3.24      3.99 o 
   9   8  14        5.80       -0.76      4.96 o 
  10   8  14       13.83        7.21      6.96 o 
  11   8  14        1.42        9.46      6.56 o 
   1   9  14      182.77      172.21      5.72 o 
   2   9  14      126.02      136.84      5.59 o 
   3   9  14      233.17      222.75      6.43 o 
   4   9  14      265.00      252.78      7.42 o 
   5   9  14       63.26       71.80      5.00 o 
   6   9  14       73.75       73.66      5.39 o 
   7   9  14       13.14       12.41      4.23 o 
   8   9  14        7.07        3.78      4.81 o 
   9   9  14       16.45       23.24      5.73 o 
  10   9  14        0.03       -3.45      5.80 o 
   0  10  14      386.65      402.21     12.01 o 
   1  10  14      729.63      709.84     11.44 o 
   2  10  14       77.75       87.73      5.53 o 
   3  10  14       88.69       78.36      4.80 o 
   4  10  14       38.52       52.76      7.15 o 
   5  10  14      164.98      172.34      6.92 o 
   6  10  14       15.58       13.38      4.59 o 
   7  10  14       11.39        7.24      4.67 o 
   8  10  14       35.41       30.42      5.81 o 
   9  10  14       20.90       24.81      6.43 o 
  10  10  14       31.34       35.54      7.34 o 
   1  11  14       31.07       25.16      3.89 o 
   2  11  14       67.58       77.78      5.19 o 
   3  11  14       62.27       61.09      4.82 o 
   4  11  14        0.18        1.95      3.75 o 
   5  11  14        2.02       -3.61      3.61 o 
   6  11  14        0.04       -3.31      4.35 o 
   7  11  14        7.65       -4.57      4.57 o 
   8  11  14        7.17       -1.28      6.26 o 
   9  11  14        1.55       -2.29      6.09 o 
   0  12  14      209.51      213.19      9.89 o 
   1  12  14      356.24      300.98      7.99 o 
   2  12  14       11.68       13.73      4.04 o 
   3  12  14       92.42       88.21      5.53 o 
   4  12  14      152.55      159.17      7.16 o 
   5  12  14       45.73       40.93      5.05 o 
   6  12  14      108.08      117.25      8.56 o 
   7  12  14       29.74       25.54      5.64 o 
   8  12  14       17.27       24.08      6.72 o 
   9  12  14        4.02        1.86      8.36 o 
   1  13  14        0.03        4.56      4.18 o 
   2  13  14        5.98       14.34      4.43 o 
   3  13  14       40.46       30.47      4.82 o 
   4  13  14        1.16        0.94      4.28 o 
   5  13  14        4.10        5.19      4.67 o 
   6  13  14      104.42      111.53      7.87 o 
   7  13  14       29.22       29.20      6.16 o 
   8  13  14        1.58       -3.19      7.05 o 
   0  14  14       13.07       10.21      6.20 o 
   1  14  14       11.82       14.99      4.59 o 
   2  14  14      120.50      154.54      7.08 o 
   3  14  14       13.35       11.07      4.60 o 
   4  14  14       35.38       25.97      5.55 o 
   5  14  14       80.80       91.14      6.82 o 
   6  14  14       79.20       77.85      9.65 o 
   7  14  14       15.65        1.79      6.36 o 
   1  15  14       16.89        3.28      4.61 o 
   2  15  14       65.19       73.12      6.18 o 
   3  15  14        2.91        2.57      5.05 o 
   4  15  14        4.15       -2.57      4.98 o 
   5  15  14       21.19       15.61      5.52 o 
   6  15  14       19.86       16.93      7.02 o 
   0  16  14       17.14        5.06      7.39 o 
   1  16  14       70.77       83.97      7.98 o 
   2  16  14        4.20       -2.79      4.90 o 
   3  16  14        5.77       -4.46      6.42 o 
   4  16  14        0.77       -6.04      6.04 o 
   1  17  14        6.55       -7.41     19.81 o 
   1   1  15       11.25       14.67      1.59 o 
   2   1  15      374.18      398.17      5.16 o 
   3   1  15      876.06      802.96      8.17 o 
   4   1  15      363.07      348.67      5.07 o 
   5   1  15       34.61       37.14      2.99 o 
   6   1  15       25.30       18.18      2.90 o 
   7   1  15        8.45        5.29      2.97 o 
   8   1  15       19.79       12.53      3.52 o 
   9   1  15       13.20       16.28      3.89 o 
  10   1  15       61.37       61.54      5.99 o 
  11   1  15       37.55       46.06      5.78 o 
  12   1  15        6.06        4.79      6.12 o 
   0   2  15     3086.91     3163.70     33.94 o 
   1   2  15      968.87      972.20      9.15 o 
   2   2  15       99.23      102.75      2.98 o 
   3   2  15      340.28      332.82      5.20 o 
   4   2  15       33.59       33.29      2.42 o 
   5   2  15     1104.28     1145.72     13.24 o 
   6   2  15      131.13      139.88      4.76 o 
   7   2  15        0.15       -2.69      2.69 o 
   8   2  15      163.42      171.14      5.79 o 
   9   2  15        2.35        1.72      4.30 o 
  10   2  15        2.99        1.11      5.32 o 
  11   2  15        0.69       -5.31      5.31 o 
  12   2  15       28.11       23.17      6.86 o 
   1   3  15      135.97      135.43      3.20 o 
   2   3  15      255.27      231.41      4.31 o 
   3   3  15      644.00      648.70      7.66 o 
   4   3  15      221.36      255.12      6.15 o 
   5   3  15       98.40      113.43      4.51 o 
   6   3  15       79.60       73.73      4.26 o 
   7   3  15      595.11      589.15     10.18 o 
   8   3  15       14.15        4.52      3.42 o 
   9   3  15        1.73        4.16      4.11 o 
  10   3  15        1.66       11.40      5.58 o 
  11   3  15        0.25       -5.60      5.60 o 
  12   3  15       23.45       17.35      6.79 o 
   0   4  15      118.47      121.45      6.16 o 
   1   4  15     4251.68     4298.14     35.19 o 
   2   4  15       92.70       91.48      3.27 o 
   3   4  15       21.61       18.47      2.39 o 
   4   4  15       58.59       67.22      4.30 o 
   5   4  15      193.51      186.93      5.60 o 
   6   4  15        8.12       12.62      3.67 o 
   7   4  15       59.93       77.57      5.40 o 
   8   4  15       24.13       16.10      3.96 o 
   9   4  15       12.03        6.66      4.27 o 
  10   4  15       55.63       54.31      6.15 o 
  11   4  15       23.66        9.82      6.39 o 
  12   4  15        4.22        9.04      7.22 o 
   1   5  15       83.58       81.19      3.86 o 
   2   5  15      146.24      160.23      4.59 o 
   3   5  15       13.59       20.26      2.74 o 
   4   5  15        1.35       -0.24      2.44 o 
   5   5  15        5.39        2.51      2.92 o 
   6   5  15      168.82      163.52      5.84 o 
   7   5  15       84.89       74.99      4.77 o 
   8   5  15       83.34       85.77      5.18 o 
   9   5  15       16.15        9.19      4.46 o 
  10   5  15        0.26       -1.80      4.89 o 
  11   5  15       20.25       29.89      6.29 o 
   0   6  15      957.99      958.63     17.61 o 
   1   6  15       49.32       53.09      3.60 o 
   2   6  15       15.45       11.86      2.75 o 
   3   6  15      483.88      477.37      7.83 o 
   4   6  15        1.38       -0.28      3.07 o 
   5   6  15     1023.95     1021.11     13.84 o 
   6   6  15       97.13       90.49      6.67 o 
   7   6  15       79.34       80.24      4.86 o 
   8   6  15       16.03       17.38      3.98 o 
   9   6  15      102.38      124.32      6.80 o 
  10   6  15       37.22       40.86      6.13 o 
  11   6  15       28.71       46.66      7.45 o 
   1   7  15       74.07       75.94      4.05 o 
   2   7  15      760.92      724.23     10.80 o 
   3   7  15      100.14       92.38      4.70 o 
   4   7  15      376.27      381.61      8.05 o 
   5   7  15      319.27      326.30      7.73 o 
   6   7  15      399.65      431.00     11.50 o 
   7   7  15        7.39        2.53      4.51 o 
   8   7  15        1.47       -3.72      3.72 o 
   9   7  15       42.11       48.92      6.07 o 
  10   7  15       15.52       12.23      6.21 o 
  11   7  15        1.10        8.56      6.60 o 
   0   8  15        1.75        2.46      3.81 o 
   1   8  15       54.35       61.98      3.97 o 
   2   8  15        0.34       -2.80      2.80 o 
   3   8  15      512.50      508.20      9.26 o 
   4   8  15      162.76      151.99      6.16 o 
   5   8  15       28.09       26.36      3.78 o 
   6   8  15       86.55       98.22      8.69 o 
   7   8  15       43.24       51.82      5.05 o 
   8   8  15       33.27       28.26      4.85 o 
   9   8  15        4.79        3.89      5.15 o 
  10   8  15        4.69        2.86      5.98 o 
  11   8  15        5.08        4.10      8.56 o 
   1   9  15      114.53      101.26      4.98 o 
   2   9  15       88.08       73.64      4.49 o 
   3   9  15      391.45      389.25      8.28 o 
   4   9  15        1.20       -3.34      3.34 o 
   5   9  15        6.56        6.64      3.66 o 
   6   9  15       42.84       66.03      5.65 o 
   7   9  15       20.65       31.27      4.87 o 
   8   9  15       26.67       32.92      5.26 o 
   9   9  15        0.87       -5.09      5.09 o 
  10   9  15        4.33       10.21      6.31 o 
   0  10  15      261.54      255.76     11.48 o 
   1  10  15      840.53      786.01     12.26 o 
   2  10  15      142.44      139.22      5.72 o 
   3  10  15       54.98       66.02      4.61 o 
   4  10  15       12.63       10.37      3.93 o 
   5  10  15        0.15        0.79      3.80 o 
   6  10  15       11.43       11.58      4.71 o 
   7  10  15       33.41       36.42      5.55 o 
   8  10  15        1.08       -4.65      5.42 o 
   9  10  15       27.49       25.22      6.12 o 
  10  10  15        0.13       -6.74      9.62 o 
   1  11  15       75.81       87.37      5.13 o 
   2  11  15      151.67      148.51      6.15 o 
   3  11  15       19.84       17.94      3.95 o 
   4  11  15        1.49        0.73      3.91 o 
   5  11  15        2.20       -3.85      3.85 o 
   6  11  15       50.48       48.23      5.81 o 
   7  11  15       51.55       70.49      6.48 o 
   8  11  15       11.76        8.13      6.06 o 
   9  11  15        1.02       -5.93      5.93 o 
   0  12  15        2.79        0.90      5.07 o 
   1  12  15      117.97      116.47      5.91 o 
   2  12  15       17.06       17.62      4.16 o 
   3  12  15       23.03       16.32      4.35 o 
   4  12  15        0.75       -4.02      4.02 o 
   5  12  15       17.29        9.53      4.69 o 
   6  12  15        5.54       -0.80      5.44 o 
   7  12  15        7.89       16.29      5.33 o 
   8  12  15        0.92        2.08      7.34 o 
   1  13  15      418.36      416.86      9.69 o 
   2  13  15        8.28       13.30      4.32 o 
   3  13  15      198.33      200.73      7.54 o 
   4  13  15       36.61       25.33      5.22 o 
   5  13  15       12.02        4.37      4.68 o 
   6  13  15        0.29       -3.75      5.33 o 
   7  13  15        0.75       -4.30      5.37 o 
   0  14  15        0.72        0.13      5.98 o 
   1  14  15       79.41       95.73      6.30 o 
   2  14  15       23.28       24.23      5.00 o 
   3  14  15       12.03        5.48      7.10 o 
   4  14  15        0.72       -1.13      4.87 o 
   5  14  15       96.68      107.27      7.11 o 
   6  14  15       38.82       39.88      6.54 o 
   1  15  15       18.26       15.78      5.07 o 
   2  15  15        2.94       -4.53      4.53 o 
   3  15  15       76.22       88.48      6.96 o 
   4  15  15        0.08        2.61      5.03 o 
   5  15  15       23.50       25.77      5.91 o 
   0  16  15        3.46        8.82      7.36 o 
   1  16  15       19.27       17.61      5.40 o 
   2  16  15        1.22       -4.00      4.94 o 
   3  16  15        2.41       -4.48      5.42 o 
   0   0  16     3668.64     3794.36     56.79 o 
   1   0  16       40.14       29.73      2.76 o 
   2   0  16      629.47      626.01     10.98 o 
   3   0  16      207.70      236.83      6.79 o 
   4   0  16      728.25      803.97     12.09 o 
   5   0  16      374.98      364.22      9.48 o 
   6   0  16      217.81      224.61      9.16 o 
   7   0  16        3.25        4.83      4.82 o 
   8   0  16        1.68       -4.61      4.61 o 
   9   0  16        8.68        5.76      5.52 o 
  10   0  16       83.32       68.40      8.90 o 
  11   0  16      103.18      108.36     10.86 o 
  12   0  16       13.64        4.98      7.76 o 
   1   1  16      400.76      411.48      5.30 o 
   2   1  16     2066.18     2076.43     16.93 o 
   3   1  16       16.20       27.56      2.06 o 
   4   1  16      834.81      853.03      9.37 o 
   5   1  16       99.04       96.45      3.96 o 
   6   1  16      161.76      158.87      5.10 o 
   7   1  16       29.89       32.75      3.68 o 
   8   1  16      495.25      521.01     14.27 o 
   9   1  16      121.05      131.42      6.14 o 
  10   1  16      115.58      130.76      9.08 o 
  11   1  16        0.05        5.40      5.79 o 
  12   1  16        2.56        1.96      6.22 o 
   0   2  16      925.24      874.45     14.08 o 
   1   2  16      660.97      657.09      7.12 o 
   2   2  16      599.54      642.90      7.54 o 
   3   2  16      391.01      410.32      5.97 o 
   4   2  16     1343.00     1364.77     14.28 o 
   5   2  16        2.98        7.97      2.58 o 
   6   2  16     1061.26     1091.11     13.34 o 
   7   2  16      237.84      227.28      6.16 o 
   8   2  16       20.72       17.73      3.86 o 
   9   2  16       16.75       16.13      4.88 o 
  10   2  16      103.96      116.72      8.36 o 
  11   2  16       31.35       46.52      7.14 o 
  12   2  16       20.90       18.16      6.69 o 
   1   3  16     1115.62     1184.38     11.44 o 
   2   3  16        3.34       -0.27      1.95 o 
   3   3  16      102.59      118.41      3.80 o 
   4   3  16      983.91      994.12     11.90 o 
   5   3  16       54.38       53.79      3.75 o 
   6   3  16       60.16       69.68      4.42 o 
   7   3  16        9.71        3.68      3.39 o 
   8   3  16        0.02        1.27      3.43 o 
   9   3  16      269.30      273.21      9.26 o 
  10   3  16        0.50        3.24      5.42 o 
  11   3  16        6.58        2.64      5.91 o 
  12   3  16       11.17       11.12      9.27 o 
   0   4  16       87.83      113.26      6.07 o 
   1   4  16      811.05      869.72     10.63 o 
   2   4  16      541.72      536.90      7.37 o 
   3   4  16      563.83      572.26      9.39 o 
   4   4  16       87.61      115.14      4.16 o 
   5   4  16      341.79      338.70      7.31 o 
   6   4  16      714.14      709.67     11.18 o 
   7   4  16      284.02      257.92      7.23 o 
   8   4  16       97.92       84.57      5.18 o 
   9   4  16       20.36       19.00      4.64 o 
  10   4  16        0.01        0.86      5.55 o 
  11   4  16       79.13       64.87      7.76 o 
   1   5  16      515.88      512.07      8.45 o 
   2   5  16      950.58     1017.43     12.09 o 
   3   5  16      394.13      381.35      6.91 o 
   4   5  16      687.84      724.17     10.77 o 
   5   5  16      173.54      152.68      5.53 o 
   6   5  16      285.01      283.38      7.28 o 
   7   5  16        9.06        3.19      3.51 o 
   8   5  16      318.02      370.18     10.71 o 
   9   5  16       81.96       89.71      6.04 o 
  10   5  16        0.03        0.18      6.41 o 
  11   5  16       31.74       37.37      6.37 o 
   0   6  16      396.10      404.13     10.82 o 
   1   6  16      209.97      201.98      5.61 o 
   2   6  16      340.46      354.08      7.34 o 
   3   6  16      845.90      858.35     12.03 o 
   4   6  16      377.37      366.76      7.83 o 
   5   6  16     1406.72     1366.15     18.37 o 
   6   6  16       39.17       25.49      5.25 o 
   7   6  16        7.70        3.16      3.89 o 
   8   6  16       56.21       66.34      5.52 o 
   9   6  16        0.17       -4.60      4.60 o 
  10   6  16       41.79       35.54      6.88 o 
  11   6  16        4.84        0.03      6.23 o 
   1   7  16      712.45      647.37     10.17 o 
   2   7  16      646.77      602.16      9.88 o 
   3   7  16      254.68      255.57      7.57 o 
   4   7  16      183.54      194.63      7.05 o 
   5   7  16       52.43       39.05      4.53 o 
   6   7  16        5.25       10.68      3.94 o 
   7   7  16      177.74      177.88      7.10 o 
   8   7  16        3.65        0.12      4.16 o 
   9   7  16       18.16       13.59      5.40 o 
  10   7  16       30.80       43.21      7.43 o 
  11   7  16        2.57       21.44      8.22 o 
   0   8  16      136.49       87.82      6.82 o 
   1   8  16       22.93       26.45      3.71 o 
   2   8  16       73.78       83.48      4.62 o 
   3   8  16       62.32       60.49      4.35 o 
   4   8  16        9.93        3.84      3.56 o 
   5   8  16      208.68      228.49      7.31 o 
   6   8  16        0.12       -3.48      3.48 o 
   7   8  16        0.04       -0.97      5.43 o 
   8   8  16      195.99      206.18      7.98 o 
   9   8  16       17.67       18.06      5.48 o 
  10   8  16       22.46       18.20      6.72 o 
   1   9  16        3.53       -3.13      3.13 o 
   2   9  16      123.17      110.53      5.74 o 
   3   9  16      171.19      176.94      6.38 o 
   4   9  16       21.18       12.85      3.81 o 
   5   9  16       11.69        8.29      3.79 o 
   6   9  16       49.49       47.07      5.38 o 
   7   9  16       44.94       35.49      5.46 o 
   8   9  16      123.70      142.39      7.46 o 
   9   9  16        1.76       -5.03      5.03 o 
  10   9  16       15.88       23.44      6.87 o 
   0  10  16      115.22      145.19      8.38 o 
   1  10  16        3.72        3.66      3.42 o 
   2  10  16      293.29      299.22      7.66 o 
   3  10  16        1.66        0.96      3.30 o 
   4  10  16      244.74      244.75      7.79 o 
   5  10  16        2.69        0.46      3.87 o 
   6  10  16      123.93      125.20      7.18 o 
   7  10  16       37.81       42.87      5.77 o 
   8  10  16       14.31        5.65      5.23 o 
   9  10  16       54.55       53.69      9.11 o 
   1  11  16        3.11       -3.03      3.51 o 
   2  11  16        3.35        7.44      3.63 o 
   3  11  16       42.05       34.67      4.41 o 
   4  11  16        0.72       -0.10      3.97 o 
   5  11  16        1.04       -4.30      4.30 o 
   6  11  16       17.35       18.71      5.24 o 
   7  11  16       27.71       28.71      5.69 o 
   8  11  16       29.68       29.58      7.45 o 
   9  11  16       10.63        7.72      8.68 o 
   0  12  16      268.33      301.05     11.64 o 
   1  12  16       31.55       25.79      4.49 o 
   2  12  16      309.08      337.64      8.69 o 
   3  12  16       15.31       18.90      5.37 o 
   4  12  16       81.34       75.23      6.43 o 
   5  12  16       36.73       48.62      5.49 o 
   6  12  16       58.46       61.06      6.53 o 
   7  12  16       14.76       19.04      5.75 o 
   8  12  16        0.04        1.72      6.25 o 
   1  13  16        8.89        1.43      4.06 o 
   2  13  16       72.54       84.59      5.90 o 
   3  13  16       31.55       48.22      5.84 o 
   4  13  16        1.92        0.52      4.60 o 
   5  13  16       23.09       25.20      5.50 o 
   6  13  16        1.30       -5.01      5.01 o 
   7  13  16       60.20       82.00      7.67 o 
   0  14  16       53.88       52.79      7.83 o 
   1  14  16      143.72      138.70      7.11 o 
   2  14  16       33.65       16.52      5.05 o 
   3  14  16        0.16       -4.86      4.86 o 
   4  14  16       72.59       83.96      6.78 o 
   5  14  16       45.27       58.07      6.85 o 
   6  14  16       38.68       43.37      6.65 o 
   1  15  16       31.86       31.92      5.46 o 
   2  15  16       47.46       47.02      5.91 o 
   3  15  16       11.20       -1.90      5.10 o 
   4  15  16        9.71        0.28      5.12 o 
   5  15  16       23.30       21.14      6.64 o 
   0  16  16      178.30      159.71     15.04 o 
   1  16  16       24.98       28.30      5.82 o 
   2  16  16        4.40        1.08      5.24 o 
   3  16  16       37.10       19.20      7.84 o 
   1   1  17       95.08      100.30      3.05 o 
   2   1  17      666.52      654.72      8.74 o 
   3   1  17      235.92      210.83      4.86 o 
   4   1  17      149.36      158.47      4.28 o 
   5   1  17      577.73      541.76      8.39 o 
   6   1  17       90.00      100.52      4.78 o 
   7   1  17        9.34        7.96      3.26 o 
   8   1  17       17.88       12.67      3.75 o 
   9   1  17        0.83        1.11      4.15 o 
  10   1  17        9.41       -2.43      5.31 o 
  11   1  17        9.87       10.08      5.91 o 
  12   1  17       11.96        7.22      9.26 o 
   0   2  17     1085.81     1187.50     15.47 o 
   1   2  17     3077.86     3168.47     24.45 o 
   2   2  17       14.21        7.97      2.82 o 
   3   2  17      324.27      320.94      5.42 o 
   4   2  17       12.75        5.04      2.25 o 
   5   2  17       70.52       97.09      4.15 o 
   6   2  17       18.22       14.86      3.32 o 
   7   2  17      236.45      230.44      6.66 o 
   8   2  17        0.48        2.00      3.82 o 
   9   2  17        6.37        9.97      4.27 o 
  10   2  17        0.66        6.50      5.37 o 
  11   2  17       16.83       21.52      6.44 o 
  12   2  17        5.01       15.60      9.75 o 
   1   3  17     2794.08     2778.90     24.21 o 
   2   3  17     1076.71     1014.51     11.14 o 
   3   3  17     1476.58     1504.31     15.05 o 
   4   3  17      487.86      492.48      7.92 o 
   5   3  17      269.66      285.52      6.85 o 
   6   3  17      293.80      285.63      7.10 o 
   7   3  17      151.92      160.25      6.02 o 
   8   3  17       48.91       48.45      4.50 o 
   9   3  17       63.27       59.86      6.11 o 
  10   3  17       66.89       68.44      7.28 o 
  11   3  17       10.91        9.99      6.05 o 
   0   4  17     1821.10     1861.26     28.27 o 
   1   4  17      436.25      423.01      7.65 o 
   2   4  17       54.83       65.10      3.51 o 
   3   4  17       29.04       17.05      2.60 o 
   4   4  17       41.37       41.16      3.95 o 
   5   4  17      286.87      315.57      7.23 o 
   6   4  17        3.37        5.89      4.02 o 
   7   4  17       84.90      100.77      5.25 o 
   8   4  17        4.74        2.89      3.97 o 
   9   4  17      155.32      171.87     10.56 o 
  10   4  17        9.46        4.52      5.72 o 
  11   4  17        5.65       15.99      7.92 o 
   1   5  17        0.07       -1.29      2.52 o 
   2   5  17      210.51      206.88      5.83 o 
   3   5  17        4.96        0.00      2.76 o 
   4   5  17        0.13        1.33      3.00 o 
   5   5  17        3.06       -1.65      3.39 o 
   6   5  17      343.47      331.62      8.54 o 
   7   5  17      401.93      421.01      9.06 o 
   8   5  17       76.16       68.65      5.09 o 
   9   5  17        0.39        2.89      4.29 o 
  10   5  17        9.88        9.10      5.43 o 
  11   5  17       31.11       32.44      7.03 o 
   0   6  17        4.61       -0.33      3.69 o 
   1   6  17      352.40      380.95      7.61 o 
   2   6  17      236.49      232.02      6.39 o 
   3   6  17      891.35      870.12     12.38 o 
   4   6  17       10.77        9.55      3.48 o 
   5   6  17      396.52      413.08      9.37 o 
   6   6  17      185.64      221.06      7.35 o 
   7   6  17      142.23      179.11      7.31 o 
   8   6  17       51.55       62.20      5.56 o 
   9   6  17        4.20       -3.74      4.96 o 
  10   6  17        4.53       10.14      6.24 o 
  11   6  17        1.72       10.53      6.77 o 
   1   7  17        0.98       -3.17      3.17 o 
   2   7  17       10.32        6.23      3.27 o 
   3   7  17      365.53      393.44      8.25 o 
   4   7  17      542.20      521.13     10.35 o 
   5   7  17        6.31       -0.03      3.87 o 
   6   7  17      131.22      139.60      6.43 o 
   7   7  17        0.04       -3.87      3.87 o 
   8   7  17       49.71       51.82      5.39 o 
   9   7  17        0.80        5.53      5.34 o 
  10   7  17        0.28       -6.87      6.87 o 
   0   8  17        0.63       -2.68      4.36 o 
   1   8  17     1997.21     1961.03     22.15 o 
   2   8  17       24.33       12.01      3.49 o 
   3   8  17      309.69      322.14      7.68 o 
   4   8  17      300.61      285.66      7.92 o 
   5   8  17      451.49      442.40     14.67 o 
   6   8  17       62.64       58.04      6.90 o 
   7   8  17       41.79       54.41      5.55 o 
   8   8  17       12.56       17.16      4.99 o 
   9   8  17        2.25        8.18      5.35 o 
  10   8  17        6.68        8.60      6.38 o 
   1   9  17       55.76       75.43      4.82 o 
   2   9  17       72.89       70.46      5.09 o 
   3   9  17      148.67      124.68      5.57 o 
   4   9  17       70.45       65.65      5.39 o 
   5   9  17      178.37      179.67      7.83 o 
   6   9  17        1.20       -0.64      4.19 o 
   7   9  17       77.40       87.21      6.74 o 
   8   9  17       26.82       26.50      6.87 o 
   9   9  17        1.26       -5.53      5.53 o 
  10   9  17        0.41       -1.61     11.12 o 
   0  10  17        4.58       -5.09      5.09 o 
   1  10  17      369.65      378.90      8.54 o 
   2  10  17       22.19       22.93      3.94 o 
   3  10  17        7.51        7.11      3.66 o 
   4  10  17      154.15      163.33      6.96 o 
   5  10  17       13.13       15.05      4.83 o 
   6  10  17       99.14       98.69      6.87 o 
   7  10  17       37.87       29.33      5.69 o 
   8  10  17       23.30       21.74      5.68 o 
   9  10  17       29.55       24.94      6.85 o 
   1  11  17      363.01      350.54      8.59 o 
   2  11  17      148.98      171.33      6.70 o 
   3  11  17      248.73      243.93      7.50 o 
   4  11  17       66.17       60.20      6.03 o 
   5  11  17       88.77       79.33      5.94 o 
   6  11  17       29.75       25.25      5.47 o 
   7  11  17        2.56       -1.80      4.94 o 
   8  11  17        1.11       -2.85      5.22 o 
   0  12  17      215.40      196.40     10.22 o 
   1  12  17        0.04        0.51      5.22 o 
   2  12  17        5.09        0.53      3.83 o 
   3  12  17       17.66        9.68      4.50 o 
   4  12  17        2.25       -2.34      4.35 o 
   5  12  17       33.60       35.01      5.34 o 
   6  12  17       10.33        1.98      5.18 o 
   7  12  17        0.08       -3.06      5.26 o 
   8  12  17        0.93        7.06      8.34 o 
   1  13  17        9.81        9.74      4.48 o 
   2  13  17        0.18        2.15      4.45 o 
   3  13  17      226.28      256.95      9.11 o 
   4  13  17       17.58       15.95      5.19 o 
   5  13  17       36.72       50.11      5.89 o 
   6  13  17       17.26       16.42      6.07 o 
   7  13  17       98.75       91.73      8.59 o 
   0  14  17       59.38       64.79      8.37 o 
   1  14  17        0.50       -3.92      4.57 o 
   2  14  17       39.88       27.58      5.38 o 
   3  14  17      115.85      129.65      8.55 o 
   4  14  17       51.93       75.45      7.28 o 
   5  14  17        1.21       -5.27      5.27 o 
   6  14  17       21.23       14.48      6.99 o 
   1  15  17        1.23       -0.80      4.77 o 
   2  15  17        0.02       -0.44      4.69 o 
   3  15  17       33.09       15.49      5.55 o 
   4  15  17        0.56        2.08      5.33 o 
   0  16  17        5.21       11.54      7.74 o 
   1  16  17      133.42      161.35     10.15 o 
   2  16  17        2.28       -7.10      7.61 o 
   0   0  18      182.49      175.73      7.59 o 
   1   0  18      185.92      191.26      5.51 o 
   2   0  18      857.85      778.64     11.77 o 
   3   0  18       58.14       56.49      3.76 o 
   4   0  18       92.62      112.59      5.36 o 
   5   0  18      201.91      176.98      7.90 o 
   6   0  18       10.93        9.41      4.47 o 
   7   0  18       48.39       40.89      5.77 o 
   8   0  18       84.67       83.49      7.37 o 
   9   0  18       16.33        5.96      5.48 o 
  10   0  18        5.69       -4.26      8.92 o 
  11   0  18        9.51        6.14      9.95 o 
   1   1  18        7.53        7.87      1.78 o 
   2   1  18        0.02       -0.10      1.80 o 
   3   1  18      145.69      176.74      4.28 o 
   4   1  18       16.51       19.16      2.53 o 
   5   1  18       63.91       67.65      3.77 o 
   6   1  18       67.69       65.62      4.36 o 
   7   1  18       15.41        8.03      3.50 o 
   8   1  18       61.09       62.73      5.27 o 
   9   1  18        0.04       -3.78      4.10 o 
  10   1  18       25.04        8.86      5.71 o 
  11   1  18       13.00       14.10      6.18 o 
   0   2  18     2232.02     2108.25     24.62 o 
   1   2  18       18.77       30.54      2.40 o 
   2   2  18      124.31      146.26      3.98 o 
   3   2  18      140.88      147.96      4.13 o 
   4   2  18      101.16       97.44      4.05 o 
   5   2  18        2.90       -2.13      2.81 o 
   6   2  18      205.99      213.85      6.38 o 
   7   2  18        5.75        5.01      3.67 o 
   8   2  18        1.54       -3.66      3.66 o 
   9   2  18        0.34        5.74      4.20 o 
  10   2  18        5.05        1.01      6.29 o 
  11   2  18        4.80        4.87      6.08 o 
   1   3  18      514.72      506.51      7.81 o 
   2   3  18        3.90        3.40      2.33 o 
   3   3  18      180.68      190.93      4.88 o 
   4   3  18       22.47       18.05      2.83 o 
   5   3  18      647.62      625.14     12.88 o 
   6   3  18      883.93      875.86     12.80 o 
   7   3  18      208.62      199.86      6.76 o 
   8   3  18        1.21        2.27      3.88 o 
   9   3  18        1.89       -4.33      4.33 o 
  10   3  18       24.31       34.08      6.49 o 
  11   3  18        1.56        0.76      5.85 o 
   0   4  18       52.93       96.14      6.05 o 
   1   4  18        5.37        5.07      2.65 o 
   2   4  18      777.39      751.77     10.89 o 
   3   4  18       26.38       36.25      3.24 o 
   4   4  18      243.48      223.70      6.19 o 
   5   4  18       25.14       31.54      3.84 o 
   6   4  18      192.37      190.61      6.47 o 
   7   4  18       62.06       61.08      4.79 o 
   8   4  18        1.59       -1.41      3.66 o 
   9   4  18        2.61        5.62      4.36 o 
  10   4  18        9.24        1.73      6.08 o 
  11   4  18       19.81       19.95      6.55 o 
   1   5  18      465.73      469.28      8.45 o 
   2   5  18     4124.41     4103.17     39.24 o 
   3   5  18     1822.89     1798.81     20.22 o 
   4   5  18     1804.09     1844.03     20.85 o 
   5   5  18      117.00      111.14      5.69 o 
   6   5  18       40.10       37.59      4.58 o 
   7   5  18       17.04       19.17      4.73 o 
   8   5  18       21.23       28.35      4.82 o 
   9   5  18       13.07       12.14      5.20 o 
  10   5  18       70.07       98.77     10.08 o 
  11   5  18        0.09        2.54      7.19 o 
   0   6  18       14.40       19.63      4.78 o 
   1   6  18      873.90      801.78     11.72 o 
   2   6  18     2039.90     1899.48     21.27 o 
   3   6  18      155.49      178.31      6.08 o 
   4   6  18        0.55        0.26      3.44 o 
   5   6  18       53.50       49.27      4.73 o 
   6   6  18      120.51      132.98      6.38 o 
   7   6  18      128.66      137.74      6.97 o 
   8   6  18        1.03       -3.39      4.09 o 
   9   6  18        0.88        1.81      4.99 o 
  10   6  18       22.03       33.74      6.98 o 
   1   7  18       64.54       75.97      5.04 o 
   2   7  18      802.91      802.95     12.11 o 
   3   7  18      318.57      287.10      7.37 o 
   4   7  18      515.80      485.04     11.46 o 
   5   7  18      153.21      126.89      6.65 o 
   6   7  18       28.40       27.56      5.29 o 
   7   7  18        0.66        1.35      3.98 o 
   8   7  18      131.79      169.03      7.74 o 
   9   7  18       72.89       93.21      7.40 o 
  10   7  18        0.05        4.84      7.20 o 
   0   8  18     1124.94     1047.26     22.61 o 
   1   8  18     1346.61     1265.74     16.42 o 
   2   8  18      740.56      708.62     11.48 o 
   3   8  18      272.45      243.81      6.99 o 
   4   8  18       36.38       36.51      4.44 o 
   5   8  18      109.36      130.02      7.66 o 
   6   8  18        2.52        4.21      4.28 o 
   7   8  18       38.07       39.76      5.78 o 
   8   8  18       18.17       14.46      5.20 o 
   9   8  18        5.39        9.85      5.76 o 
  10   8  18       66.66       52.33     11.12 o 
   1   9  18       95.16       84.60      5.05 o 
   2   9  18      116.73      104.51      6.54 o 
   3   9  18        2.31       -3.28      3.28 o 
   4   9  18        2.94       -3.12      3.59 o 
   5   9  18       23.20       21.85      4.96 o 
   6   9  18        0.51        5.08      4.58 o 
   7   9  18       70.32       63.27      6.55 o 
   8   9  18        2.69       -4.29      4.76 o 
   9   9  18        3.31        4.00      6.24 o 
   0  10  18       12.00       25.05      5.94 o 
   1  10  18        0.53        0.05      3.42 o 
   2  10  18       31.82       39.85      4.83 o 
   3  10  18       39.68       40.53      4.84 o 
   4  10  18      231.75      247.80      9.58 o 
   5  10  18        1.14       -0.71      4.44 o 
   6  10  18        7.70        4.60      5.74 o 
   7  10  18       42.65       40.44      6.07 o 
   8  10  18        1.99       -4.99      4.99 o 
   9  10  18        0.40       -6.32      6.32 o 
   1  11  18        8.76        4.89      3.73 o 
   2  11  18        0.48       -0.66      3.65 o 
   3  11  18       99.54       97.51      6.15 o 
   4  11  18       71.60       74.72      5.91 o 
   5  11  18        2.95       -1.64      4.82 o 
   6  11  18        1.28        2.75      5.02 o 
   7  11  18       42.13       40.51      6.29 o 
   8  11  18        0.64       -6.98      6.98 o 
   0  12  18      116.90       81.62      7.94 o 
   1  12  18       17.62       16.16      4.31 o 
   2  12  18        4.34       -1.82      3.87 o 
   3  12  18       38.81       39.35      6.10 o 
   4  12  18      145.80      161.93      7.71 o 
   5  12  18       47.56       38.70      9.45 o 
   6  12  18        0.81       -5.26      5.26 o 
   7  12  18        6.49        7.60      5.74 o 
   1  13  18      138.01      149.78      7.12 o 
   2  13  18       19.26       21.39      4.94 o 
   3  13  18       43.00       44.08      5.89 o 
   4  13  18        6.76       -2.30      4.82 o 
   5  13  18       31.68       30.52      6.21 o 
   6  13  18        0.00        7.54      5.80 o 
   0  14  18      371.12      366.31     14.11 o 
   1  14  18       41.97       51.07      5.83 o 
   2  14  18        8.50        8.33      4.88 o 
   3  14  18        0.87       -5.04      5.04 o 
   4  14  18        3.23        6.61      5.27 o 
   5  14  18        0.10       -5.87      5.87 o 
   1  15  18       11.89       17.05      5.36 o 
   2  15  18       46.76       51.90      6.04 o 
   3  15  18        0.22       -2.30      5.27 o 
   4  15  18        2.87        0.40     13.48 o 
   1   1  19      261.89      243.83      4.55 o 
   2   1  19        3.68        2.00      1.95 o 
   3   1  19      674.08      634.44      8.80 o 
   4   1  19      334.16      324.24      6.51 o 
   5   1  19      235.18      237.54      6.33 o 
   6   1  19      101.88       91.69      5.25 o 
   7   1  19        0.08        2.24      3.61 o 
   8   1  19       26.50       26.39      4.58 o 
   9   1  19       59.67       58.41      5.70 o 
  10   1  19       20.20       30.61      6.27 o 
  11   1  19        1.25       -0.32      7.21 o 
   0   2  19      774.91      761.53     13.11 o 
   1   2  19       16.11       28.97      2.48 o 
   2   2  19      425.60      394.43      6.49 o 
   3   2  19       21.22       24.46      2.77 o 
   4   2  19       26.52       13.90      2.85 o 
   5   2  19       62.55       73.24      4.34 o 
   6   2  19        0.60       -3.33      3.33 o 
   7   2  19       93.50       90.14      7.56 o 
   8   2  19       87.57       79.90      5.90 o 
   9   2  19       64.98       62.15      5.71 o 
  10   2  19       24.98       22.84      6.18 o 
  11   2  19        0.47       -3.25      5.87 o 
   1   3  19        5.03        3.82      2.77 o 
   2   3  19     1015.34      953.72     11.78 o 
   3   3  19        0.14       -0.45      2.35 o 
   4   3  19       65.94       68.93      3.88 o 
   5   3  19        0.66       -2.90      2.90 o 
   6   3  19       45.16       56.48      4.36 o 
   7   3  19      113.97      111.87      6.03 o 
   8   3  19        7.63        4.82      4.26 o 
   9   3  19       32.24       29.19      5.55 o 
  10   3  19       27.23       19.71      6.23 o 
  11   3  19       11.65        7.44      6.37 o 
   0   4  19     1870.37     1929.91     29.81 o 
   1   4  19      227.75      214.80      6.11 o 
   2   4  19       31.23       55.55      4.01 o 
   3   4  19        9.70       19.24      3.17 o 
   4   4  19        9.10        4.39      3.19 o 
   5   4  19      318.55      360.83      8.73 o 
   6   4  19       51.52       61.90      5.95 o 
   7   4  19      110.79      136.63      6.05 o 
   8   4  19       88.46       77.61      5.41 o 
   9   4  19        2.83        0.69      4.40 o 
  10   4  19        2.34       -5.54      5.54 o 
  11   4  19        0.32        2.57      7.57 o 
   1   5  19       55.26       53.70      4.00 o 
   2   5  19        8.59        7.16      3.50 o 
   3   5  19       13.78       17.78      3.58 o 
   4   5  19       88.90       88.52      5.82 o 
   5   5  19       23.67       17.10      4.17 o 
   6   5  19        8.64        7.84      4.03 o 
   7   5  19        6.79        6.15      4.25 o 
   8   5  19        5.34        3.56      4.40 o 
   9   5  19        0.12       -4.41      4.41 o 
  10   5  19       47.53       50.17      8.58 o 
   0   6  19      154.61      152.48      7.88 o 
   1   6  19      527.23      467.77      8.90 o 
   2   6  19       49.99       60.55      4.42 o 
   3   6  19      216.89      220.10      6.67 o 
   4   6  19      815.71      781.02     12.98 o 
   5   6  19      134.87      136.32      6.85 o 
   6   6  19      574.60      547.22     11.38 o 
   7   6  19       60.97       66.87      5.53 o 
   8   6  19       11.40        6.28      4.52 o 
   9   6  19       28.01       22.61      5.86 o 
  10   6  19        0.10       -7.13      9.81 o 
   1   7  19       67.49       64.34      4.50 o 
   2   7  19        7.62        9.06      4.09 o 
   3   7  19      159.30      130.66      5.68 o 
   4   7  19        1.54       -3.44      3.44 o 
   5   7  19       98.36       90.66      8.51 o 
   6   7  19        0.21       -3.97      3.97 o 
   7   7  19       67.86       88.51      6.60 o 
   8   7  19        9.45       11.91      4.82 o 
   9   7  19        2.56        3.85      5.50 o 
  10   7  19        8.73        3.88      9.44 o 
   0   8  19      165.98      180.96      9.11 o 
   1   8  19        3.14        1.21      3.49 o 
   2   8  19      130.76      150.32      6.60 o 
   3   8  19      112.48      106.85      5.40 o 
   4   8  19        8.98       11.23      3.93 o 
   5   8  19      143.25      146.14      7.31 o 
   6   8  19       72.79       63.56      5.95 o 
   7   8  19        7.08       -3.98      4.56 o 
   8   8  19       15.02        0.58      4.90 o 
   9   8  19        0.42        1.54      5.76 o 
   1   9  19        7.96       10.46      3.63 o 
   2   9  19       25.45       32.67      4.17 o 
   3   9  19      217.75      221.11      7.60 o 
   4   9  19       18.30       15.97      4.30 o 
   5   9  19      174.66      191.77      8.27 o 
   6   9  19       44.42       43.10      5.73 o 
   7   9  19       25.63       41.13      6.54 o 
   8   9  19        8.30        2.31      5.26 o 
   9   9  19       15.43       14.97      6.50 o 
   0  10  19      485.04      455.17     13.68 o 
   1  10  19      408.50      409.61      9.14 o 
   2  10  19        0.17        4.57      3.72 o 
   3  10  19       80.27       77.47      5.75 o 
   4  10  19       19.92       13.97      4.50 o 
   5  10  19       67.55       65.65      6.17 o 
   6  10  19        5.58       -1.13      5.36 o 
   7  10  19        0.01       -4.80      4.80 o 
   8  10  19       36.80       25.60      6.16 o 
   1  11  19        7.73        5.85      3.84 o 
   2  11  19        6.48        3.25      3.88 o 
   3  11  19        4.95       10.57      4.46 o 
   4  11  19        0.33       -4.15      4.15 o 
   5  11  19        9.66       -0.02      5.45 o 
   6  11  19        2.60       -0.39      5.12 o 
   7  11  19       55.64       47.26      6.73 o 
   8  11  19        8.01       -1.85      5.88 o 
   0  12  19        8.44        4.44      5.76 o 
   1  12  19       24.88       21.48      4.56 o 
   2  12  19       13.63        6.52      4.25 o 
   3  12  19       14.70       15.33      4.97 o 
   4  12  19      170.09      204.82      8.59 o 
   5  12  19       11.71       16.85      5.67 o 
   6  12  19       21.77       23.22      6.18 o 
   7  12  19        1.31        7.25      5.80 o 
   1  13  19       50.78       43.19      5.46 o 
   2  13  19       50.67       63.63      6.12 o 
   3  13  19      281.55      303.04      9.90 o 
   4  13  19      146.64      174.85      8.40 o 
   5  13  19       13.05       11.36      5.89 o 
   6  13  19       45.50       45.25      6.82 o 
   0  14  19        4.34       -5.12      6.40 o 
   1  14  19        1.35       -4.44      4.44 o 
   2  14  19        6.27        5.68      4.85 o 
   3  14  19        5.74        6.31      5.24 o 
   4  14  19       25.13       19.72      5.85 o 
   5  14  19        3.37        3.50     14.40 o 
   1  15  19        3.20        2.40      5.36 o 
   2  15  19       21.60       14.75      5.41 o 
   3  15  19        9.54        4.36      7.79 o 
   0   0  20      144.82      144.60      7.51 o 
   1   0  20     2607.77     2384.53     27.79 o 
   2   0  20      404.05      442.34      9.83 o 
   3   0  20        0.05       -2.88      2.88 o 
   4   0  20      305.34      286.21      9.49 o 
   5   0  20        0.93       -1.32      4.03 o 
   6   0  20      367.35      436.32     16.84 o 
   7   0  20       56.44       48.21      8.24 o 
   8   0  20        3.71        1.36      6.74 o 
   9   0  20        0.12        4.01      7.09 o 
  10   0  20       13.81        3.80      8.73 o 
  11   0  20        4.25       -5.09      9.36 o 
   1   1  20      312.78      292.66      5.88 o 
   2   1  20      339.57      340.94      5.81 o 
   3   1  20        6.18        0.55      2.19 o 
   4   1  20      392.48      364.27      7.54 o 
   5   1  20      221.30      192.38      6.91 o 
   6   1  20      159.25      158.19      6.56 o 
   7   1  20       63.70       54.87      4.96 o 
   8   1  20        6.96        5.64      4.09 o 
   9   1  20       10.70        9.44      4.56 o 
  10   1  20       31.80       37.62      7.66 o 
  11   1  20        0.67        0.29      6.64 o 
   0   2  20      596.52      621.62     13.61 o 
   1   2  20      755.36      735.69      9.34 o 
   2   2  20      202.53      194.08      5.04 o 
   3   2  20      410.64      354.43      6.48 o 
   4   2  20        1.84       -2.80      2.80 o 
   5   2  20       94.54       79.17      4.94 o 
   6   2  20       18.21       25.81      4.16 o 
   7   2  20        0.97       -3.81      3.81 o 
   8   2  20       32.42       17.14      4.54 o 
   9   2  20       33.82       19.96      4.86 o 
  10   2  20        2.70        3.33      5.83 o 
  11   2  20        1.08       -6.29      6.29 o 
   1   3  20        0.29       -2.62      2.62 o 
   2   3  20      147.43      145.30      5.22 o 
   3   3  20     2171.50     2205.99     22.19 o 
   4   3  20      971.95      983.89     12.56 o 
   5   3  20       53.16       61.96      4.76 o 
   6   3  20       28.96       27.04      3.93 o 
   7   3  20        2.37        4.39      3.93 o 
   8   3  20        2.22        1.40      4.18 o 
   9   3  20        7.52        4.62      4.65 o 
  10   3  20       12.37       19.81      6.49 o 
  11   3  20        2.70        7.48      8.67 o 
   0   4  20       78.85       55.78      5.86 o 
   1   4  20      186.13      224.26      6.21 o 
   2   4  20       14.28       16.25      3.37 o 
   3   4  20      491.35      474.95      8.93 o 
   4   4  20        3.65        0.51      3.13 o 
   5   4  20       16.56       16.18      4.00 o 
   6   4  20        0.09        2.32      3.92 o 
   7   4  20      117.54      116.48      6.36 o 
   8   4  20        0.51        0.87      5.80 o 
   9   4  20        8.58       12.59      5.22 o 
  10   4  20        4.84        0.81      6.57 o 
   1   5  20      194.36      182.99      6.03 o 
   2   5  20      123.90       96.55      4.91 o 
   3   5  20      349.27      355.63      8.00 o 
   4   5  20       64.99       41.16      4.43 o 
   5   5  20      131.61      111.84      6.40 o 
   6   5  20      122.73      138.97      6.63 o 
   7   5  20      101.56       95.28      6.12 o 
   8   5  20       63.34       61.52      7.07 o 
   9   5  20       41.57       33.41      5.96 o 
  10   5  20        3.30        2.00      6.25 o 
   0   6  20       39.04       29.22     10.03 o 
   1   6  20       35.30       33.73      4.00 o 
   2   6  20      303.94      310.26      7.55 o 
   3   6  20      169.33      194.34      6.46 o 
   4   6  20      111.30      107.05      5.67 o 
   5   6  20      378.25      355.32      9.88 o 
   6   6  20       13.12        2.71      4.31 o 
   7   6  20        3.67       -4.49      4.76 o 
   8   6  20        6.62       -2.31      4.37 o 
   9   6  20        0.99        3.67      5.42 o 
  10   6  20        6.21        8.34      6.35 o 
   1   7  20      995.38      973.11     15.26 o 
   2   7  20       86.89       87.47      5.05 o 
   3   7  20       64.13       55.59      5.22 o 
   4   7  20      143.65      170.01      6.83 o 
   5   7  20       68.03       59.23      6.74 o 
   6   7  20        5.19       -0.87      4.40 o 
   7   7  20       24.96       10.69      4.84 o 
   8   7  20       36.61       36.20      7.75 o 
   9   7  20        0.70        1.85      5.65 o 
  10   7  20        0.01       -0.29      8.81 o 
   0   8  20      427.22      401.56     12.39 o 
   1   8  20      112.25      115.93      5.53 o 
   2   8  20       53.84       54.24      4.51 o 
   3   8  20       20.19       16.44      4.06 o 
   4   8  20       72.54       79.14      5.52 o 
   5   8  20       26.09       31.12      5.23 o 
   6   8  20       33.22       27.18      5.39 o 
   7   8  20       80.56       84.80      6.91 o 
   8   8  20       22.91        9.16      5.55 o 
   9   8  20        0.14        0.09      6.17 o 
   1   9  20      194.31      193.16      6.78 o 
   2   9  20      280.94      261.04      7.47 o 
   3   9  20       25.47       18.77      4.44 o 
   4   9  20      349.89      336.38     10.03 o 
   5   9  20        0.06        4.57      4.61 o 
   6   9  20        7.67        1.22      4.84 o 
   7   9  20       36.27       35.74      5.83 o 
   8   9  20       32.35       18.96      5.78 o 
   9   9  20       18.49       -4.11      9.87 o 
   0  10  20       98.31      114.54      8.30 o 
   1  10  20        8.53       12.93      3.91 o 
   2  10  20        2.85        4.38      3.74 o 
   3  10  20        2.82       -3.81      3.81 o 
   4  10  20        1.30       -4.03      4.03 o 
   5  10  20       65.70       75.22      6.59 o 
   6  10  20       39.29       52.58      6.28 o 
   7  10  20        3.68       -0.77      5.16 o 
   8  10  20        2.86        2.90      5.55 o 
   1  11  20      160.06      158.64      6.76 o 
   2  11  20       17.54       12.83      4.24 o 
   3  11  20       22.59       26.14      5.01 o 
   4  11  20        4.91       -4.28      4.28 o 
   5  11  20        0.81       -4.86      4.86 o 
   6  11  20        1.04       -4.93      4.93 o 
   7  11  20        1.98       -5.33      5.33 o 
   0  12  20      226.34      232.33     11.38 o 
   1  12  20      175.86      186.80      7.64 o 
   2  12  20      103.85      104.93      7.91 o 
   3  12  20        9.92       10.99      7.11 o 
   4  12  20        0.35       -4.57      4.57 o 
   5  12  20        0.96        5.94      5.64 o 
   6  12  20       81.99       93.17      7.73 o 
   1  13  20      109.39      121.16      6.85 o 
   2  13  20        0.02       -2.55      4.55 o 
   3  13  20       14.09       21.97      5.59 o 
   4  13  20       10.92       11.13      5.46 o 
   5  13  20        8.45        4.76      5.74 o 
   0  14  20       25.86       32.90      8.64 o 
   1  14  20        0.09       -2.91      4.76 o 
   2  14  20        0.00        5.53      4.88 o 
   3  14  20       33.02       25.48      6.04 o 
   4  14  20       10.21        1.61      7.66 o 
   1  15  20       33.07       31.56      7.58 o 
   1   1  21      803.98      783.50      9.29 o 
   2   1  21      150.45      165.22      4.49 o 
   3   1  21      290.00      292.22      6.72 o 
   4   1  21      263.80      258.58      7.18 o 
   5   1  21      206.35      214.72      7.00 o 
   6   1  21        0.03        1.02      3.82 o 
   7   1  21       85.46       89.27      5.99 o 
   8   1  21       20.78        8.81      4.38 o 
   9   1  21       46.13       61.27      6.93 o 
  10   1  21        0.62       -0.94      6.21 o 
   0   2  21     1653.27     1646.23     26.41 o 
   1   2  21      739.36      708.37     10.66 o 
   2   2  21      176.06      194.49      5.10 o 
   3   2  21      129.18      127.11      4.59 o 
   4   2  21       10.49        6.00      3.23 o 
   5   2  21       66.13       50.16      4.59 o 
   6   2  21      597.12      647.77     12.08 o 
   7   2  21      182.39      166.59      7.08 o 
   8   2  21        1.55       -2.29      4.11 o 
   9   2  21        9.36       14.03      4.91 o 
  10   2  21        0.09       -0.86      6.74 o 
   1   3  21      112.86      132.82      5.91 o 
   2   3  21        4.85        4.12      2.98 o 
   3   3  21       61.28       60.88      4.31 o 
   4   3  21      136.68      138.79      5.99 o 
   5   3  21      127.19      129.96      6.09 o 
   6   3  21       40.32       40.29      5.54 o 
   7   3  21       50.92       52.70      5.22 o 
   8   3  21       43.19       45.19      5.30 o 
   9   3  21       13.45        5.08      4.70 o 
  10   3  21        3.31       -3.02      5.26 o 
   0   4  21      308.60      297.19     10.05 o 
   1   4  21     1122.43     1155.26     14.98 o 
   2   4  21      364.25      366.60      7.94 o 
   3   4  21        6.03        0.42      3.22 o 
   4   4  21        0.15       -4.10      4.10 o 
   5   4  21      266.25      292.12      8.74 o 
   6   4  21      217.83      256.27      8.08 o 
   7   4  21      288.56      328.40      9.96 o 
   8   4  21      116.12      131.39      7.77 o 
   9   4  21       11.71       10.30      5.38 o 
  10   4  21        6.37       11.82      6.45 o 
   1   5  21       99.10      101.18      5.07 o 
   2   5  21       19.36       21.61      3.64 o 
   3   5  21     1758.04     1758.07     20.56 o 
   4   5  21       79.13       72.60      5.23 o 
   5   5  21      541.83      575.34     12.46 o 
   6   5  21       30.64       29.58      4.98 o 
   7   5  21        0.38       -3.12      4.06 o 
   8   5  21        7.36        0.31      4.78 o 
   9   5  21       29.80       15.15      5.67 o 
  10   5  21        1.73       -1.45      6.31 o 
   0   6  21        0.16       -6.62      6.62 o 
   1   6  21      147.20      157.00      7.07 o 
   2   6  21      223.98      204.65      6.60 o 
   3   6  21      123.06      133.43      6.19 o 
   4   6  21      321.01      297.00      8.34 o 
   5   6  21       98.94      104.98      6.58 o 
   6   6  21       19.67       16.24      4.85 o 
   7   6  21       17.25       20.94      5.24 o 
   8   6  21        5.98        4.87      4.70 o 
   9   6  21       27.83       26.46      6.17 o 
  10   6  21      108.51      113.44     11.94 o 
   1   7  21      262.77      256.11      7.25 o 
   2   7  21      142.58      122.47      5.62 o 
   3   7  21       99.12      108.47      5.95 o 
   4   7  21        1.39       -3.54      3.54 o 
   5   7  21       74.12       82.08      6.75 o 
   6   7  21       49.15       59.80      6.11 o 
   7   7  21        5.08       -1.90      4.67 o 
   8   7  21       15.19       -0.80      5.18 o 
   9   7  21        9.33        9.15      6.62 o 
   0   8  21       17.32       10.21      9.30 o 
   1   8  21      226.85      197.57      6.88 o 
   2   8  21       51.86       55.92      5.44 o 
   3   8  21        2.14       -4.08      4.82 o 
   4   8  21      122.76      126.86      8.09 o 
   5   8  21       13.37       11.02      4.72 o 
   6   8  21        0.67       -3.67      4.88 o 
   7   8  21        2.64       -4.67      4.67 o 
   8   8  21       12.94       14.33      5.63 o 
   9   8  21       12.08        7.64      8.76 o 
   1   9  21       24.74       28.02      4.39 o 
   2   9  21       26.37       28.58      4.34 o 
   3   9  21       15.89       22.92      4.55 o 
   4   9  21       57.63       58.44      5.49 o 
   5   9  21        1.40       -5.51      5.51 o 
   6   9  21       28.84       22.62      5.57 o 
   7   9  21       10.66       10.03      5.30 o 
   8   9  21        6.35       -0.63      5.62 o 
   0  10  21       77.63       76.98      7.63 o 
   1  10  21        1.08       -1.95      3.69 o 
   2  10  21       93.62       83.08      5.52 o 
   3  10  21       23.71        9.05      4.40 o 
   4  10  21        5.32       -2.02      4.26 o 
   5  10  21       13.78        8.29      5.06 o 
   6  10  21       15.08        8.54      5.31 o 
   7  10  21       17.06        8.32      5.48 o 
   8  10  21       13.20       13.64      8.18 o 
   1  11  21        8.92       14.11      4.35 o 
   2  11  21      127.06      139.40      6.71 o 
   3  11  21      197.16      192.68      8.27 o 
   4  11  21       61.45       57.56      5.95 o 
   5  11  21       21.03       18.11      5.73 o 
   6  11  21        6.64        0.48      5.47 o 
   7  11  21       10.86        1.15      7.71 o 
   0  12  21       30.53       12.44      7.54 o 
   1  12  21      139.35      115.79      6.54 o 
   2  12  21       63.57       66.93      5.87 o 
   3  12  21        2.14        1.84      4.83 o 
   4  12  21       15.57       20.18      5.43 o 
   5  12  21      120.69      134.67      8.47 o 
   6  12  21        7.77       13.44      6.79 o 
   1  13  21        2.60       -4.45      4.69 o 
   2  13  21       33.59       33.97      5.93 o 
   3  13  21        6.15        1.40      5.11 o 
   4  13  21       13.52        1.77      5.21 o 
   5  13  21        5.81       -1.33      9.23 o 
   0  14  21      108.48      124.52     12.67 o 
   1  14  21       38.46       41.58      5.96 o 
   2  14  21       32.66       30.72      6.11 o 
   3  14  21        0.14        2.08      7.43 o 
   0   0  22      923.96      830.18     24.26 o 
   1   0  22      843.06      791.66     14.21 o 
   2   0  22     1546.33     1415.68     21.13 o 
   3   0  22      255.65      220.04      7.70 o 
   4   0  22      189.32      202.34      8.65 o 
   5   0  22      177.61      192.02     10.67 o 
   6   0  22        0.21       -5.52      5.53 o 
   7   0  22       38.87       33.63     10.14 o 
   8   0  22       43.62       43.17      8.24 o 
   9   0  22       42.73       49.96     10.42 o 
  10   0  22        4.55       -8.90      8.90 o 
   1   1  22      216.77      234.96      5.75 o 
   2   1  22     1320.82     1227.10     14.28 o 
   3   1  22      287.16      290.27      6.48 o 
   4   1  22     1006.35      929.38     14.10 o 
   5   1  22       27.11       26.80      4.11 o 
   6   1  22      293.57      303.56      8.51 o 
   7   1  22       37.08       24.53      5.39 o 
   8   1  22        0.43       -2.64      4.58 o 
   9   1  22       31.59       22.62      7.39 o 
  10   1  22        0.39       -2.25      7.01 o 
   0   2  22      390.33      407.56     11.53 o 
   1   2  22     1523.44     1436.67     17.13 o 
   2   2  22       19.41       25.76      3.51 o 
   3   2  22        3.56       -0.07      3.02 o 
   4   2  22       83.98       91.04      5.09 o 
   5   2  22        4.50       -2.01      3.51 o 
   6   2  22       32.90       31.06      4.55 o 
   7   2  22       42.87       42.68      5.11 o 
   8   2  22       27.93       14.27      4.69 o 
   9   2  22        0.08       -4.20      4.20 o 
  10   2  22        0.30       -6.42      6.42 o 
   1   3  22       74.85       57.90      4.26 o 
   2   3  22      365.81      399.94      8.18 o 
   3   3  22      125.68      182.79      6.15 o 
   4   3  22       85.66      106.31      5.63 o 
   5   3  22       72.24       55.26      5.58 o 
   6   3  22      186.79      192.47      8.23 o 
   7   3  22      175.93      196.95      8.50 o 
   8   3  22        0.25        5.00      4.86 o 
   9   3  22       21.76       22.22      5.83 o 
  10   3  22        2.79       -8.05      8.05 o 
   0   4  22     2482.71     2469.82     37.18 o 
   1   4  22       11.97       30.09      3.90 o 
   2   4  22       16.86       17.18      3.51 o 
   3   4  22       77.20       57.39      4.76 o 
   4   4  22       81.42       77.42      5.89 o 
   5   4  22       85.43       79.90      5.95 o 
   6   4  22      567.46      589.85     14.41 o 
   7   4  22        6.62       13.57      4.88 o 
   8   4  22      196.93      180.17      8.70 o 
   9   4  22        5.55       10.46      5.50 o 
  10   4  22        5.25        4.28      6.46 o 
   1   5  22       69.63       74.95      4.72 o 
   2   5  22        8.17        8.45      3.49 o 
   3   5  22      424.06      442.29      9.81 o 
   4   5  22        8.71        5.82      4.38 o 
   5   5  22       71.29       78.80      6.15 o 
   6   5  22        1.84        5.44      4.55 o 
   7   5  22       38.41       57.15      6.67 o 
   8   5  22       17.98        8.01      6.42 o 
   9   5  22        1.46       -5.04      5.04 o 
   0   6  22      103.68      118.56      8.39 o 
   1   6  22        3.14       -1.05      3.35 o 
   2   6  22      582.08      597.08     11.02 o 
   3   6  22        8.96        7.54      4.04 o 
   4   6  22      229.31      253.45     11.37 o 
   5   6  22       36.63       42.80      5.40 o 
   6   6  22       66.60       80.10      6.53 o 
   7   6  22       26.67       30.45      5.61 o 
   8   6  22        3.05       -1.93      5.20 o 
   9   6  22        0.00        1.35      6.01 o 
   1   7  22      177.11      161.33      6.33 o 
   2   7  22       49.28       59.82      5.42 o 
   3   7  22      201.18      197.00      7.41 o 
   4   7  22      390.11      392.11     10.68 o 
   5   7  22       54.17       62.99      6.04 o 
   6   7  22       86.88       94.17      6.84 o 
   7   7  22       47.77       43.38      6.10 o 
   8   7  22       23.35       19.40      5.84 o 
   9   7  22        3.02       -4.31      6.36 o 
   0   8  22        8.91       10.99      5.47 o 
   1   8  22       15.49       -0.44      3.57 o 
   2   8  22       12.25        0.73      3.65 o 
   3   8  22       31.07       27.79      4.62 o 
   4   8  22        7.96        4.87      4.03 o 
   5   8  22       68.49       94.36      6.87 o 
   6   8  22        5.50        4.49      4.97 o 
   7   8  22        0.73        1.60      5.16 o 
   8   8  22       19.39       16.72      5.80 o 
   1   9  22       16.92       11.69      3.93 o 
   2   9  22       30.17       21.91      4.26 o 
   3   9  22        0.38        6.46      4.28 o 
   4   9  22        0.10       -1.46      4.12 o 
   5   9  22        0.02        2.59      4.68 o 
   6   9  22        0.00       -3.21      4.99 o 
   7   9  22       98.28       81.05      7.23 o 
   8   9  22        6.79        9.43      8.17 o 
   0  10  22      169.64      171.09      9.87 o 
   1  10  22       56.79       54.47      5.18 o 
   2  10  22        0.75       -1.66      3.83 o 
   3  10  22        0.33       -0.60      4.32 o 
   4  10  22       15.10        6.81      4.59 o 
   5  10  22        0.90       -1.52      5.12 o 
   6  10  22       28.28       25.59      5.96 o 
   7  10  22        1.63       10.83      5.61 o 
   1  11  22        0.52       -1.47      4.02 o 
   2  11  22      129.33      130.75      6.77 o 
   3  11  22       42.18       66.62      7.55 o 
   4  11  22       47.57       38.98      5.63 o 
   5  11  22       22.96       26.55      6.05 o 
   6  11  22        0.04       -1.50      5.22 o 
   0  12  22        0.52       -5.94      5.94 o 
   1  12  22       50.76       52.95      5.89 o 
   2  12  22       72.19       82.57      6.52 o 
   3  12  22        1.41        5.32      5.03 o 
   4  12  22        2.80       -4.91      4.91 o 
   5  12  22      226.51      273.48     11.85 o 
   1  13  22       25.89       32.96      5.62 o 
   2  13  22       19.32       10.68      5.56 o 
   3  13  22        7.18       -0.87      5.13 o 
   4  13  22        0.63       -2.53      7.19 o 
   0  14  22       83.72       88.57     10.92 o 
   1  14  22       31.87       37.23      7.26 o 
   2  14  22       96.55      130.38     20.25 o 
   1   1  23      302.31      269.44      7.11 o 
   2   1  23      171.05      205.63      5.90 o 
   3   1  23        9.39        1.51      2.69 o 
   4   1  23      119.02      106.61      6.01 o 
   5   1  23        9.88       11.31      3.89 o 
   6   1  23       94.89       86.33      5.70 o 
   7   1  23       76.69       87.20      6.66 o 
   8   1  23       16.89       12.33      5.78 o 
   9   1  23       22.00       21.83      5.99 o 
  10   1  23        3.14        1.36      6.00 o 
   0   2  23      129.10      157.10      7.99 o 
   1   2  23      192.44      183.23      6.00 o 
   2   2  23      215.91      223.70      6.51 o 
   3   2  23      134.79      135.26      6.32 o 
   4   2  23       36.55       37.54      4.68 o 
   5   2  23        0.25       -3.80      3.80 o 
   6   2  23        1.24        2.27      4.00 o 
   7   2  23       83.94       90.70      6.04 o 
   8   2  23       75.81       87.45      8.60 o 
   9   2  23       28.71       24.79      5.76 o 
  10   2  23       17.55       21.13      6.87 o 
   1   3  23        0.60       -3.10      3.10 o 
   2   3  23      484.11      464.10      9.00 o 
   3   3  23      428.46      415.23      9.32 o 
   4   3  23      799.05      825.58     16.44 o 
   5   3  23      184.82      184.12     11.70 o 
   6   3  23       10.48        7.09      4.52 o 
   7   3  23       14.49        8.31      4.87 o 
   8   3  23        0.01        1.95      5.00 o 
   9   3  23        8.30       -3.56      5.43 o 
  10   3  23        0.45        0.93      8.15 o 
   0   4  23       34.39       50.19      6.96 o 
   1   4  23      448.61      441.64      8.95 o 
   2   4  23      134.11      152.98      5.93 o 
   3   4  23      526.09      543.85     10.82 o 
   4   4  23      553.00      546.32     12.09 o 
   5   4  23      112.90      105.48      7.24 o 
   6   4  23       61.96       70.12     11.35 o 
   7   4  23       33.27       47.22      5.81 o 
   8   4  23        0.07       -2.94      4.89 o 
   9   4  23        1.84        1.73      5.43 o 
   1   5  23       41.98       40.30      4.24 o 
   2   5  23       60.23       71.52      4.91 o 
   3   5  23        0.27       -3.58      3.58 o 
   4   5  23      116.73       96.80      6.49 o 
   5   5  23      145.74      143.53      7.48 o 
   6   5  23       28.40       27.87      6.97 o 
   7   5  23      134.64      141.84      8.64 o 
   8   5  23        8.52        4.44      5.77 o 
   9   5  23       42.98       43.82      7.93 o 
   0   6  23     2767.49     2776.33     42.02 o 
   1   6  23       62.93       53.64      5.05 o 
   2   6  23      240.20      255.77      7.39 o 
   3   6  23      615.90      655.89     12.32 o 
   4   6  23       67.84       77.11      6.14 o 
   5   6  23        5.68        0.45      4.31 o 
   6   6  23       14.87       22.73      5.25 o 
   7   6  23       54.51       62.12      7.16 o 
   8   6  23       31.98       31.65      6.67 o 
   9   6  23        8.65        8.52      6.24 o 
   1   7  23       90.10      109.83      5.69 o 
   2   7  23      162.22      184.02      6.81 o 
   3   7  23       39.09       29.75      4.63 o 
   4   7  23        6.51        8.04      4.61 o 
   5   7  23       47.80       66.30      6.21 o 
   6   7  23        1.34       -2.24      5.23 o 
   7   7  23        3.14        7.09      5.24 o 
   8   7  23        3.46        5.43      5.47 o 
   0   8  23      146.90      155.68      9.14 o 
   1   8  23       71.70       78.61      5.30 o 
   2   8  23       76.25       56.19      4.87 o 
   3   8  23       16.33       25.11      4.74 o 
   4   8  23       11.94       -3.05      4.57 o 
   5   8  23       71.67       89.18      7.06 o 
   6   8  23       11.24        6.60      5.28 o 
   7   8  23       50.77       56.62      6.77 o 
   8   8  23        4.76        4.84      5.48 o 
   1   9  23        5.09        8.30      3.95 o 
   2   9  23      184.07      209.77      7.45 o 
   3   9  23        5.76        6.60      4.35 o 
   4   9  23       39.36       30.14      5.60 o 
   5   9  23        1.64       -3.78      4.79 o 
   6   9  23       42.89       45.34      6.62 o 
   7   9  23        6.57       15.94      5.71 o 
   0  10  23        5.74       -6.23      6.23 o 
   1  10  23       16.69       10.71      4.16 o 
   2  10  23        6.54       10.63      4.23 o 
   3  10  23        6.23       -1.32      4.46 o 
   4  10  23       15.77       11.29      5.30 o 
   5  10  23       55.19       63.07      6.72 o 
   6  10  23        5.35       -5.10      5.20 o 
   7  10  23        0.95       -3.56      8.72 o 
   1  11  23       29.93       26.22      6.15 o 
   2  11  23       85.00       95.00      6.85 o 
   3  11  23       70.80       75.08      6.40 o 
   4  11  23        3.59        2.98      5.46 o 
   5  11  23        8.00       12.06      5.66 o 
   6  11  23        9.25       13.38     10.04 o 
   0  12  23        7.00        2.22      6.61 o 
   1  12  23       16.88        8.44      4.54 o 
   2  12  23       35.82       26.68      5.50 o 
   3  12  23        0.06        3.42      5.09 o 
   4  12  23        6.91        9.21      5.87 o 
   1  13  23        0.02       -4.35      4.70 o 
   2  13  23       50.17       51.88      6.49 o 
   3  13  23        3.90       11.99      9.41 o 
   0   0  24        4.46        2.29      5.22 o 
   1   0  24     1227.69     1243.86     34.09 o 
   2   0  24      330.11      309.29     10.09 o 
   3   0  24      167.37      150.51      7.85 o 
   4   0  24      325.95      332.08     12.64 o 
   5   0  24      148.16      128.76      9.55 o 
   6   0  24      215.91      220.15     11.84 o 
   7   0  24       40.31       41.57     10.34 o 
   8   0  24      201.29      225.52     16.95 o 
   9   0  24       14.15       13.69      8.37 o 
   1   1  24       31.27       38.72      6.81 o 
   2   1  24        3.44        8.44      3.37 o 
   3   1  24       13.92        8.51      4.17 o 
   4   1  24      155.37      175.30      6.65 o 
   5   1  24        0.03       -3.78      3.78 o 
   6   1  24       92.04      106.93      6.73 o 
   7   1  24       26.79       22.77      5.29 o 
   8   1  24       83.18       92.91      7.28 o 
   9   1  24        5.44        0.99      7.42 o 
   0   2  24       41.29       20.96      5.13 o 
   1   2  24        4.35       -0.50      3.18 o 
   2   2  24      586.16      588.62     10.92 o 
   3   2  24        5.25        6.67      3.75 o 
   4   2  24       37.19       25.38      4.98 o 
   5   2  24       84.05       69.19      5.73 o 
   6   2  24        2.02       -1.37      4.33 o 
   7   2  24       24.75        7.41      5.05 o 
   8   2  24        0.04       -6.16      6.16 o 
   9   2  24        0.26       -1.50      7.00 o 
   1   3  24      997.97      990.30     13.93 o 
   2   3  24       68.67       69.22      4.64 o 
   3   3  24      209.86      231.64      7.97 o 
   4   3  24       34.48       28.21      5.24 o 
   5   3  24       76.54       81.11      7.18 o 
   6   3  24        2.44       -1.56      6.57 o 
   7   3  24        1.40        9.73      4.94 o 
   8   3  24        0.50       -4.60      4.60 o 
   9   3  24       27.51       23.32      6.11 o 
   0   4  24      576.53      503.04     13.79 o 
   1   4  24      128.51      132.02      5.72 o 
   2   4  24      358.84      340.06      8.08 o 
   3   4  24       94.72      101.37      6.04 o 
   4   4  24        9.34        9.06      4.68 o 
   5   4  24       58.74       55.46      6.07 o 
   6   4  24        5.94        3.26      5.14 o 
   7   4  24       39.30       43.39      8.37 o 
   8   4  24       89.83       97.72      8.19 o 
   9   4  24       44.00       58.82      7.18 o 
   1   5  24       37.44       35.92      4.34 o 
   2   5  24        0.30       -3.25      3.25 o 
   3   5  24        0.40       -0.07      3.66 o 
   4   5  24        1.44        1.75      4.34 o 
   5   5  24       17.44        9.14      4.64 o 
   6   5  24       49.76       57.37      6.51 o 
   7   5  24        2.89       -0.21      5.42 o 
   8   5  24        0.13       -5.31      6.74 o 
   9   5  24       22.82       23.77     17.64 o 
   0   6  24      206.93      206.95      9.79 o 
   1   6  24       19.44       16.61      3.87 o 
   2   6  24        2.13        3.37      3.62 o 
   3   6  24        0.12        2.58      3.86 o 
   4   6  24        6.76        5.93      4.50 o 
   5   6  24       93.70      107.32      7.11 o 
   6   6  24      202.20      244.86      9.66 o 
   7   6  24        4.35        5.56      6.41 o 
   8   6  24        0.06        4.78      5.77 o 
   1   7  24        4.28        5.02      3.67 o 
   2   7  24       31.33       42.45      4.61 o 
   3   7  24      539.87      557.97     11.74 o 
   4   7  24       39.27       55.56      5.97 o 
   5   7  24       21.77       12.99      5.19 o 
   6   7  24        1.46        0.67      5.12 o 
   7   7  24      300.05      299.19     10.79 o 
   8   7  24        2.76        5.42      6.02 o 
   0   8  24        1.64        0.99      5.33 o 
   1   8  24        6.66       14.18      4.12 o 
   2   8  24       71.03       55.72      5.41 o 
   3   8  24       92.18       72.92      5.84 o 
   4   8  24       33.92       28.67      5.58 o 
   5   8  24       54.86       35.81      6.06 o 
   6   8  24        0.64       -0.47      5.29 o 
   7   8  24        5.06        0.19      5.45 o 
   1   9  24       15.23        6.76      4.05 o 
   2   9  24      185.41      178.85      7.25 o 
   3   9  24       44.79       42.02      5.41 o 
   4   9  24       27.07       36.91      5.95 o 
   5   9  24        0.61       -4.91      4.91 o 
   6   9  24       18.80       20.86      6.02 o 
   7   9  24       83.58       93.62      9.72 o 
   0  10  24       40.28       33.39      7.25 o 
   1  10  24      176.35      197.49      8.20 o 
   2  10  24        6.86        5.65      4.69 o 
   3  10  24        6.98        6.19      4.74 o 
   4  10  24        8.62        0.56      5.27 o 
   5  10  24      205.29      247.59     10.31 o 
   6  10  24       14.90       18.19      6.10 o 
   1  11  24        1.08        5.19      4.54 o 
   2  11  24       68.81       62.90      6.47 o 
   3  11  24        6.44        7.28      5.14 o 
   4  11  24       59.65       57.69      7.00 o 
   5  11  24        0.00       -3.61      7.04 o 
   0  12  24       45.88       47.11      8.21 o 
   1  12  24       42.23       47.97      5.64 o 
   2  12  24        4.76        9.71      5.10 o 
   3  12  24       17.97       10.45      5.38 o 
   4  12  24       15.99        2.18     16.18 o 
   1  13  24        2.36       -0.48     11.51 o 
   2  13  24       12.29        0.98     13.25 o 
   1   1  25       93.64       93.39      5.37 o 
   2   1  25      275.33      249.53      7.26 o 
   3   1  25       18.98       23.15      4.98 o 
   4   1  25      240.89      269.54      9.80 o 
   5   1  25       71.04       69.93      6.61 o 
   6   1  25        0.65       -4.24      4.24 o 
   7   1  25       19.73       33.49      5.74 o 
   8   1  25       10.62        7.73      5.43 o 
   9   1  25       20.68       16.43      7.79 o 
   0   2  25       12.78       -3.18      4.30 o 
   1   2  25       35.64       26.74      3.99 o 
   2   2  25       69.16       84.34      5.11 o 
   3   2  25      177.97      192.30      7.54 o 
   4   2  25      203.71      212.67      8.78 o 
   5   2  25       10.02        5.53      4.79 o 
   6   2  25      125.34      145.41      7.68 o 
   7   2  25      184.08      197.55      9.91 o 
   8   2  25       32.35       26.84      6.64 o 
   9   2  25        3.09       -0.26      6.51 o 
   1   3  25      254.57      283.71      7.43 o 
   2   3  25       37.54       45.26      5.08 o 
   3   3  25      145.27      181.32      7.54 o 
   4   3  25        0.08       -2.82      5.05 o 
   5   3  25       57.50       70.86      6.66 o 
   6   3  25       97.16       98.21      7.50 o 
   7   3  25        3.74        2.40      6.79 o 
   8   3  25       65.46       70.12      6.98 o 
   9   3  25      169.42      198.27     11.10 o 
   0   4  25        4.23        0.68      4.76 o 
   1   4  25       75.63       84.70      5.11 o 
   2   4  25       39.93       47.48      4.39 o 
   3   4  25      263.55      269.89     10.21 o 
   4   4  25        1.31       -4.29      4.42 o 
   5   4  25      177.14      180.71      9.07 o 
   6   4  25        0.22        1.38      4.98 o 
   7   4  25       13.11        7.54      5.66 o 
   8   4  25       11.79        9.17      6.20 o 
   9   4  25        5.48       24.26     14.68 o 
   1   5  25        0.54       -3.32      3.32 o 
   2   5  25      137.27      118.80      5.75 o 
   3   5  25       14.38       13.27      4.16 o 
   4   5  25       78.94       91.47      6.57 o 
   5   5  25       15.39       15.40      5.54 o 
   6   5  25      137.35      157.32      9.13 o 
   7   5  25       75.14       78.03      7.63 o 
   8   5  25       25.41       26.79      6.64 o 
   0   6  25        0.09       -2.83      5.07 o 
   1   6  25       24.76       30.76      4.33 o 
   2   6  25       94.70       99.63      5.61 o 
   3   6  25       32.40       41.30      4.96 o 
   4   6  25        1.12        7.05      4.68 o 
   5   6  25       12.69        9.18      4.99 o 
   6   6  25       42.09       65.22      8.70 o 
   7   6  25        3.04        4.38      6.27 o 
   8   6  25       36.33       32.30     11.35 o 
   1   7  25       25.49       22.98      4.31 o 
   2   7  25        0.00        1.64      3.75 o 
   3   7  25       14.97       11.13      4.43 o 
   4   7  25       81.74       91.94      6.88 o 
   5   7  25       92.05      104.38      7.38 o 
   6   7  25        0.02        0.86      6.61 o 
   7   7  25       37.38       42.71      7.17 o 
   0   8  25      185.69      176.20     11.43 o 
   1   8  25        2.20        0.99      3.91 o 
   2   8  25       38.49       34.73      4.99 o 
   3   8  25      112.00       88.33      6.34 o 
   4   8  25       10.44        4.18      5.01 o 
   5   8  25       57.42       68.82      6.80 o 
   6   8  25      150.34      164.42      8.91 o 
   7   8  25        3.55       -0.98      7.10 o 
   1   9  25        1.49       -1.62      4.04 o 
   2   9  25        5.65        1.58      4.31 o 
   3   9  25       40.99       43.97      5.60 o 
   4   9  25        1.58       -1.16      6.36 o 
   5   9  25        6.06        1.41      5.37 o 
   6   9  25        0.79       -4.21      5.46 o 
   0  10  25       89.70       86.23      8.73 o 
   1  10  25       23.41       13.67      4.80 o 
   2  10  25        4.38       -4.38      4.38 o 
   3  10  25        8.57        0.76      4.90 o 
   4  10  25        0.91       -4.00      5.39 o 
   5  10  25        0.33        9.84      5.90 o 
   1  11  25        4.46       -0.64      4.61 o 
   2  11  25       39.31       37.82      6.32 o 
   3  11  25        0.15        4.93      5.30 o 
   4  11  25       78.16       97.04      8.00 o 
   0  12  25        2.65       -0.53      6.66 o 
   1  12  25       95.31       82.51      6.49 o 
   2  12  25        2.90        5.84      6.45 o 
   3  12  25       56.19       50.65     16.29 o 
   0   0  26      110.84       75.95     13.19 o 
   1   0  26       44.09       58.20      8.71 o 
   2   0  26       47.00       70.15      9.19 o 
   3   0  26        1.42       -5.41      5.41 o 
   4   0  26      163.64      158.73     19.67 o 
   5   0  26       89.73      111.06      9.25 o 
   6   0  26      136.28      146.49     11.42 o 
   7   0  26       65.79       77.20     12.08 o 
   8   0  26       32.45       19.53      8.58 o 
   9   0  26        3.51       -7.60      7.90 o 
   1   1  26       63.77       68.09      5.53 o 
   2   1  26        9.14        1.70      4.81 o 
   3   1  26        7.07        8.21      4.99 o 
   4   1  26        6.19       -3.84      5.21 o 
   5   1  26        3.03        5.50      5.43 o 
   6   1  26       17.22       20.35      5.90 o 
   7   1  26        5.39        4.79      5.74 o 
   8   1  26        0.19       -3.75      6.61 o 
   0   2  26       14.00        2.29      6.00 o 
   1   2  26      368.89      399.45      9.12 o 
   2   2  26        7.45        4.88      3.47 o 
   3   2  26        5.07       10.09      4.30 o 
   4   2  26       47.53       47.30      7.32 o 
   5   2  26      105.31      116.41      8.79 o 
   6   2  26       85.45       96.07      9.22 o 
   7   2  26        7.74       13.12      6.34 o 
   8   2  26      109.11       92.11      8.51 o 
   1   3  26       42.21       47.29      4.75 o 
   2   3  26      382.63      353.40      8.90 o 
   3   3  26       25.58       14.78      5.05 o 
   4   3  26       62.67       62.02      6.56 o 
   5   3  26      152.80      194.66      9.28 o 
   6   3  26        0.01        5.56      4.97 o 
   7   3  26        2.22       -4.38      5.08 o 
   8   3  26       50.41       56.22      8.66 o 
   0   4  26       48.55       44.71      8.37 o 
   1   4  26       14.96       13.83      3.70 o 
   2   4  26        5.14        0.68      3.82 o 
   3   4  26       29.23       34.09      4.82 o 
   4   4  26       33.22       19.06      5.25 o 
   5   4  26       53.51       51.45      6.45 o 
   6   4  26       28.20       19.41      6.54 o 
   7   4  26        0.58        4.16      5.49 o 
   8   4  26        0.12       -5.88      5.88 o 
   1   5  26      159.57      172.26      6.58 o 
   2   5  26       14.83       20.81      3.96 o 
   3   5  26       54.41       58.63      5.33 o 
   4   5  26       56.45       58.68      9.49 o 
   5   5  26        7.33       13.61      5.37 o 
   6   5  26        3.46       -5.24      5.24 o 
   7   5  26       89.50       85.63      8.14 o 
   8   5  26       10.10        8.42      5.98 o 
   0   6  26       38.10       47.00      6.69 o 
   1   6  26       45.35       43.69      4.70 o 
   2   6  26        3.07        4.83      3.87 o 
   3   6  26        2.70        4.09      4.08 o 
   4   6  26       14.26       17.67      5.11 o 
   5   6  26       70.11       51.00      7.01 o 
   6   6  26        3.68        3.73      5.68 o 
   7   6  26       14.90       19.82      6.44 o 
   1   7  26        0.74        0.01      3.84 o 
   2   7  26       11.64       19.09      5.20 o 
   3   7  26       30.81       35.52      5.13 o 
   4   7  26        4.13        1.30      4.97 o 
   5   7  26       11.87        6.98      5.48 o 
   6   7  26       49.79       41.64      7.07 o 
   7   7  26       39.28       45.19      7.39 o 
   0   8  26        0.09        4.13      5.68 o 
   1   8  26        0.06       -3.91      3.91 o 
   2   8  26      109.25       98.89      7.59 o 
   3   8  26       82.30       68.69      6.09 o 
   4   8  26       13.81        6.38      5.41 o 
   5   8  26      101.38       99.95      7.70 o 
   6   8  26       36.47       32.75      6.40 o 
   1   9  26        0.04       -3.82      4.16 o 
   2   9  26        6.78       -4.33      4.37 o 
   3   9  26       64.34       61.67      6.23 o 
   4   9  26       57.14       59.52      7.67 o 
   5   9  26        6.15       -1.98      5.55 o 
   0  10  26      211.92      224.00     11.89 o 
   1  10  26       91.31      112.95      6.80 o 
   2  10  26       63.68       55.04      6.17 o 
   3  10  26        0.34       -4.29      4.77 o 
   4  10  26        6.69        9.65      5.62 o 
   5  10  26        9.20        5.16     16.58 o 
   1  11  26       45.68       40.43      6.56 o 
   2  11  26        0.26       -0.01      4.97 o 
   3  11  26      101.23       91.15      9.96 o 
   0  12  26       21.20       22.91     10.59 o 
   1  12  26       11.80       22.84      8.85 o 
   1   1  27        2.89       -0.29      3.93 o 
   2   1  27       44.48       39.15      5.23 o 
   3   1  27        0.01       -2.78      4.98 o 
   4   1  27      207.40      215.37     10.27 o 
   5   1  27        4.92        0.60      5.56 o 
   6   1  27       95.41      111.19      9.18 o 
   7   1  27       12.55        7.84      7.02 o 
   8   1  27       16.88       16.93      6.79 o 
   0   2  27       25.06        7.54      5.30 o 
   1   2  27        0.90        3.05      3.72 o 
   2   2  27       33.75       30.04      4.25 o 
   3   2  27        0.68       -0.11      4.90 o 
   4   2  27       20.71       18.47      6.15 o 
   5   2  27        6.25       10.99      6.10 o 
   6   2  27       54.09       31.34      9.35 o 
   7   2  27        6.64       -0.84      6.54 o 
   8   2  27        6.37       -6.56      6.56 o 
   1   3  27       12.41       11.38      4.68 o 
   2   3  27      187.29      197.88      7.19 o 
   3   3  27        0.22        6.61      4.58 o 
   4   3  27       18.75       20.11      5.08 o 
   5   3  27       16.43       10.07      5.22 o 
   6   3  27        4.44       13.36      7.92 o 
   7   3  27        0.59       -5.26      6.48 o 
   8   3  27        9.52        3.53     12.08 o 
   0   4  27        0.36       -0.19      4.86 o 
   1   4  27       49.26       63.21      5.25 o 
   2   4  27        1.84        0.20      3.69 o 
   3   4  27        0.02       -4.31      4.31 o 
   4   4  27       39.56       36.83      5.95 o 
   5   4  27       96.94      110.35      8.04 o 
   6   4  27        1.55        7.85      5.42 o 
   7   4  27       22.03       17.12      6.28 o 
   1   5  27       90.73       99.78      5.65 o 
   2   5  27       46.32       38.03      4.92 o 
   3   5  27       23.23       17.59      5.55 o 
   4   5  27       31.81       27.39      5.95 o 
   5   5  27        3.91       -4.15      4.99 o 
   6   5  27       77.64       87.40      7.89 o 
   7   5  27       32.08       25.09      7.11 o 
   0   6  27      196.49      239.17     10.68 o 
   1   6  27        9.99        5.61      4.00 o 
   2   6  27      193.33      223.02      8.30 o 
   3   6  27       15.64       17.34      6.21 o 
   4   6  27        0.99        0.93      4.95 o 
   5   6  27        0.01       -2.20      5.32 o 
   6   6  27       10.71        8.10      5.93 o 
   7   6  27       13.86        5.70      6.16 o 
   1   7  27        1.52       -3.91      3.91 o 
   2   7  27       13.63        4.46      4.38 o 
   3   7  27      236.32      242.97      9.73 o 
   4   7  27       15.29       13.77      5.42 o 
   5   7  27       96.43      101.75      8.20 o 
   6   7  27        2.67       -1.76      5.54 o 
   0   8  27       57.04       61.16     13.31 o 
   1   8  27        5.85       -3.98      3.98 o 
   2   8  27        0.33       -4.21      4.21 o 
   3   8  27        4.07       -1.45      4.54 o 
   4   8  27        6.92       -4.92      4.92 o 
   5   8  27      124.86      123.25      8.96 o 
   1   9  27       12.94        8.31      5.62 o 
   2   9  27      138.25      181.30      8.42 o 
   3   9  27       77.48       73.46      9.40 o 
   4   9  27       10.12       30.30      6.21 o 
   5   9  27        7.59       14.23     16.98 o 
   0  10  27      131.83      142.61     10.90 o 
   1  10  27       62.28       50.34      5.78 o 
   2  10  27        0.00        2.84      4.95 o 
   3  10  27        0.68        7.17      5.15 o 
   4  10  27        4.36       -3.96     15.54 o 
   1  11  27        4.58        9.05      5.95 o 
   2  11  27       30.15       21.11     13.07 o 
   0   0  28       38.56       19.90     10.15 o 
   1   0  28      504.41      560.38     21.55 o 
   2   0  28        2.73        5.36      6.65 o 
   3   0  28        2.28        6.02     10.44 o 
   4   0  28       87.00       62.52     15.32 o 
   5   0  28        0.97        1.38     13.71 o 
   6   0  28        2.88        6.62     10.11 o 
   7   0  28        1.23       -5.38     10.45 o 
   1   1  28       14.90       17.05      5.67 o 
   2   1  28       21.16       10.32      5.36 o 
   3   1  28        4.99       -8.02      8.02 o 
   4   1  28        4.61        5.48      6.41 o 
   5   1  28       25.31       35.69      6.84 o 
   6   1  28        7.56        6.74      6.24 o 
   7   1  28        5.83       -3.27      7.58 o 
   0   2  28        0.99       -4.79      4.79 o 
   1   2  28       63.18       61.57      5.46 o 
   2   2  28       47.73       61.77      6.12 o 
   3   2  28       23.90       17.12      5.88 o 
   4   2  28       16.63       28.31      7.07 o 
   5   2  28       71.05       71.79      8.01 o 
   6   2  28        1.20        4.92      6.35 o 
   7   2  28       20.70       15.59      9.40 o 
   1   3  28       48.29       62.08      7.83 o 
   2   3  28        4.55        1.36      4.02 o 
   3   3  28       43.43       34.06      5.75 o 
   4   3  28        3.47        7.11      5.02 o 
   5   3  28        2.64       -4.52      5.88 o 
   6   3  28        4.51        7.99      8.55 o 
   7   3  28        0.11       -5.28      6.45 o 
   0   4  28       13.47       14.52      5.67 o 
   1   4  28        6.46        2.23      3.93 o 
   2   4  28        5.51        4.61      4.24 o 
   3   4  28       93.51       93.15      7.33 o 
   4   4  28        0.22       -4.25      4.94 o 
   5   4  28        3.90        8.95      5.71 o 
   6   4  28        5.16        0.39      5.35 o 
   7   4  28        6.47       15.75      7.36 o 
   1   5  28        1.57       -2.65      3.63 o 
   2   5  28       80.31       88.83      6.43 o 
   3   5  28        4.89       -1.53      5.01 o 
   4   5  28       22.16       26.47      6.26 o 
   5   5  28       12.49       14.49      5.87 o 
   6   5  28        0.15        2.97      5.77 o 
   7   5  28        0.27       -0.34     10.84 o 
   0   6  28        0.08       -5.14      5.14 o 
   1   6  28       38.38       38.31      4.96 o 
   2   6  28        4.50        3.70      4.52 o 
   3   6  28        1.16       -3.77      4.99 o 
   4   6  28        1.30       -0.87      5.26 o 
   5   6  28        4.67        2.02      5.73 o 
   6   6  28       45.91       45.76      7.22 o 
   1   7  28        2.65       -1.43      4.59 o 
   2   7  28        4.31       -0.49      4.33 o 
   3   7  28       61.96       73.51      6.91 o 
   4   7  28       14.95       10.01      7.85 o 
   5   7  28        0.01        3.31      5.66 o 
   0   8  28       56.29       60.09      8.09 o 
   1   8  28       58.00       50.94      6.04 o 
   2   8  28        2.76       -1.08      4.50 o 
   3   8  28       11.53       13.52      5.73 o 
   4   8  28       26.24       16.31      5.90 o 
   5   8  28       19.23       14.90     10.07 o 
   1   9  28        5.04       -3.17      4.41 o 
   2   9  28       18.30       13.09      5.30 o 
   3   9  28      176.58      165.51      9.34 o 
   4   9  28        1.20        9.58     15.54 o 
   0  10  28        7.47        4.06      6.82 o 
   1  10  28        1.56        2.81      7.19 o 
   2  10  28        0.71       -1.13      7.69 o 
   1   1  29       36.03       35.37      6.48 o 
   2   1  29       90.07      106.77     14.42 o 
   3   1  29       14.34       10.97      8.66 o 
   4   1  29       98.79       97.92     13.35 o 
   5   1  29       25.98       18.38      9.85 o 
   6   1  29       16.56       22.10     10.81 o 
   7   1  29       83.39       75.96      9.33 o 
   0   2  29       82.42      103.37     15.57 o 
   1   2  29       66.50       75.25      6.50 o 
   2   2  29       15.00       14.61      5.54 o 
   3   2  29       50.85       35.92      9.64 o 
   4   2  29        0.16        6.29      6.36 o 
   5   2  29        2.66        8.47      6.46 o 
   6   2  29       12.64       16.18      8.70 o 
   7   2  29       32.69       21.85      9.90 o 
   1   3  29       13.60       10.70      4.42 o 
   2   3  29        0.67       -1.27      4.26 o 
   3   3  29       95.92      104.72      8.76 o 
   4   3  29       14.83       18.41      6.34 o 
   5   3  29       19.59       11.76      6.72 o 
   6   3  29       16.46       -1.84      8.67 o 
   0   4  29       49.36       37.79      7.61 o 
   1   4  29        0.14       -2.11      3.81 o 
   2   4  29       87.57       95.89      6.63 o 
   3   4  29      249.92      254.26     12.42 o 
   4   4  29        5.99       17.93      5.51 o 
   5   4  29       30.31       14.04      5.83 o 
   6   4  29        0.02       -3.08      6.46 o 
   1   5  29        8.18        4.87      4.27 o 
   2   5  29        3.74        4.98      4.50 o 
   3   5  29       14.28        3.00      5.47 o 
   4   5  29       31.30       17.67      5.79 o 
   5   5  29        4.44        3.75      6.16 o 
   6   5  29       28.74       19.03      8.91 o 
   0   6  29       16.92       16.70      6.61 o 
   1   6  29       98.82       93.77      7.31 o 
   2   6  29       30.30       23.94      5.89 o 
   3   6  29       22.70       17.69      5.79 o 
   4   6  29        7.38        0.12      6.16 o 
   5   6  29       62.29       54.22      7.34 o 
   1   7  29      110.35      135.00      6.96 o 
   2   7  29        7.40       12.33      5.03 o 
   3   7  29        0.19       -5.73      5.73 o 
   4   7  29        2.48        4.99      5.73 o 
   5   7  29        3.95       -9.61      9.61 o 
   0   8  29      152.16      130.71     13.53 o 
   1   8  29       20.13       24.37      4.99 o 
   2   8  29        8.78       -0.31      4.76 o 
   3   8  29        1.04       -0.43      6.06 o 
   4   8  29       18.04       10.07     10.09 o 
   1   9  29      112.23      106.43      7.42 o 
   2   9  29       30.23       33.99      5.94 o 
   0   0  30       30.46       33.21     12.68 o 
   1   0  30       41.30       56.84     13.71 o 
   2   0  30       69.44       84.49     16.12 o 
   4   0  30       53.52       93.38     19.27 o 
   5   0  30        0.23       -7.63     13.65 o 
   6   0  30       28.23        5.05     15.32 o 
   1   1  30      211.61      259.85     11.60 o 
   2   1  30       41.87       46.76      8.29 o 
   3   1  30       74.94       94.61     12.75 o 
   4   1  30       10.64        7.14     13.94 o 
   5   1  30       62.09       86.76     13.37 o 
   6   1  30        0.40        5.77     11.07 o 
   0   2  30      246.42      280.75     18.87 o 
   1   2  30      203.51      231.74     11.38 o 
   2   2  30       21.28       23.44      6.87 o 
   3   2  30       13.96       25.99      9.69 o 
   4   2  30      109.58      101.39     10.52 o 
   5   2  30       47.78       58.78     12.18 o 
   6   2  30       21.28       21.89      8.13 o 
   1   3  30       13.52       16.85      5.28 o 
   2   3  30        0.02       -4.64      4.64 o 
   3   3  30       49.35       47.18     10.86 o 
   4   3  30        5.74       -6.43      6.43 o 
   5   3  30       11.48       -4.20      6.31 o 
   6   3  30        1.60        6.62      9.61 o 
   0   4  30       15.20        8.32     11.37 o 
   1   4  30        0.46       -2.28      4.75 o 
   2   4  30      112.72      104.11      6.97 o 
   3   4  30        0.00        6.52      5.37 o 
   4   4  30        2.29       -5.80      5.80 o 
   5   4  30        4.14        3.01      6.35 o 
   1   5  30        0.06       -3.11      4.04 o 
   2   5  30       33.22       37.43      7.23 o 
   3   5  30        4.50        8.19      5.63 o 
   4   5  30       21.34       24.36      6.36 o 
   5   5  30        1.50       -5.12      6.70 o 
   0   6  30       31.32       16.02      6.71 o 
   1   6  30        9.55        1.96      4.64 o 
   2   6  30       51.09       61.85      6.31 o 
   3   6  30        0.22       -5.15      5.15 o 
   4   6  30        6.78       -1.64      5.72 o 
   1   7  30        0.90       -1.84      4.49 o 
   2   7  30        0.07        2.59      4.93 o 
   3   7  30        6.01        0.22      5.75 o 
   4   7  30        7.22       16.52     12.27 o 
   0   8  30       32.30       17.30     11.33 o 
   1   8  30        5.28        0.27      4.86 o 
   2   8  30        7.05       -3.29      4.87 o 
   1   1  31       38.69       56.86      7.54 o 
   2   1  31       14.18        0.86      9.61 o 
   3   1  31       77.15       65.21     12.22 o 
   4   1  31       16.24       10.68      9.62 o 
   5   1  31       15.19       12.68     16.98 o 
   0   2  31       38.86       54.41     18.99 o 
   1   2  31       22.47       24.91      6.54 o 
   2   2  31        5.73       -1.27      9.33 o 
   3   2  31       29.68        9.86     11.73 o 
   4   2  31        1.12       -5.54      8.85 o 
   5   2  31        9.31       -0.52     16.98 o 
   1   3  31       14.58        5.43      6.13 o 
   2   3  31        0.11       -6.25      6.25 o 
   3   3  31        0.63       -5.56      6.64 o 
   4   3  31        5.90        6.35      6.96 o 
   5   3  31        1.20        9.06      9.25 o 
   0   4  31       14.27       -8.10      8.10 o 
   1   4  31       22.71       33.07      5.73 o 
   2   4  31       65.19       70.15     12.71 o 
   3   4  31       19.16       29.85      9.75 o 
   4   4  31        9.14       -1.69      6.15 o 
   1   5  31       91.21       94.64      6.99 o 
   2   5  31       12.36       25.30      5.32 o 
   3   5  31       21.41       37.48      6.50 o 
   4   5  31        8.41        9.07      6.89 o 
   0   6  31        5.17       11.82      7.34 o 
   1   6  31       12.47       16.26      5.28 o 
   2   6  31        4.01        3.64      4.89 o 
   3   6  31       13.86        6.96      6.60 o 
   1   7  31        6.09       14.00      5.58 o 
   2   7  31       34.20       24.61      6.32 o 
   0   0  32       20.79       20.42     16.58 o 
   1   0  32       80.83      102.02     13.92 o 
   2   0  32      342.11      404.88     31.61 o 
   3   0  32       20.84        4.93     16.35 o 
   4   0  32        5.96        0.17     15.26 o 
   1   1  32      153.92      161.93     10.64 o 
   2   1  32       54.50       56.11     23.55 o 
   3   1  32       81.42       65.41     12.39 o 
   4   1  32        0.45        2.94      9.33 o 
   0   2  32       13.05        1.56     11.67 o 
   1   2  32      101.77      100.72      9.18 o 
   2   2  32        0.06       -2.84      8.49 o 
   3   2  32       36.91       54.87     12.57 o 
   1   3  32        0.69       -4.81      5.62 o 
   2   3  32        1.30        0.34     12.59 o 
   3   3  32       59.48       35.74     10.94 o 
   0   4  32       11.43        2.01      7.90 o 
   1   4  32       82.36       58.81      7.79 o 
   2   4  32        6.25        4.54      6.56 o 
   3   4  32       38.77       30.76      9.95 o 
   1   5  32        7.43       12.25      5.47 o 
   2   5  32        0.40        3.77      5.68 o 
   0   6  32       10.49        1.87     11.74 o 
   1   6  32       13.65       21.22      7.64 o 
   1   1  33       52.67       50.81      8.03 o 
   2   1  33        4.72        4.49      9.18 o 
   0   2  33       36.56       28.71     10.44 o 
   1   2  33       32.01       39.68      8.44 o 
   2   2  33       10.59       -1.80      9.25 o 
   1   3  33       25.19       17.36      7.86 o 
   2   3  33        4.54        5.05      9.78 o 
   0   4  33       47.96       63.59     16.12 o 
   1   4  33       13.76        1.25      9.23 o 
                                                 
